# Supplementary material for: Bis[(4-chloro­benz­yl)triphenyl­phospho­nium] tetra­chloridozincate(II) trihydrate
Source: Acta Crystallogr Sect E Struct Rep Online. 2010 May 22;66(Pt 6):m690. doi: 10.1107/S1600536810018325 (PMC2979374; doi:10.1107/S1600536810018325)
Supplement: Supplementary file 1 [file e-66-0m690-sup1.cif]

##############################################################################
###                                                                        ###
###        Electronic paper (Acta Crystallographica Section E)             ###
###                                                                        ###
##############################################################################
#                                                                            #
# This CIF contains the data in a paper accepted for publication in Acta     #
# Crystallographica Section E. It conforms to the requirements of Notes      #
# for Authors for Section E, and has been peer reviewed under the auspices   #
# of the IUCr Commission on Journals.                                        #
#                                                                            #
# Full details of the Crystallographic Information File format               #
# are given in the paper "The Crystallographic Information File (CIF):       #
# a New Standard Archive File for Crystallography" by S. R. Hall, F. H.      #
# Allen and I. D. Brown [Acta Cryst. (1991), A47, 655-685].                  #
#                                                                            #
# The current version of the core CIF dictionary is obtainable from          #
# ftp://ftp.iucr.org/pub/cif_core.dic. The current version number is 2.4.    #
#                                                                            #
# Software is freely available for graphical display of the structure(s) in  #
# this CIF.  For information consult the CIF home page http://www.iucr.org/  #
# cif/home.html                                                              #
#                                                                            #
# This file may be used for bona fide research purposes within the           #
# scientific community so long as proper attribution is given to the journal # 
# article from which it was obtained.                                        #
#                                                                            #
##############################################################################
                                             
data_global
_audit_creation_method     SHELXL-97
_journal_date_recd_electronic     2010-05-14
_journal_date_accepted     2010-05-17
_journal_name_full     'Acta Crystallographica, Section E'
_journal_year     2010
_journal_volume     66
_journal_issue      6
_journal_page_first     m690
_journal_page_last     m690
_journal_paper_category     QM
_journal_coeditor_code     BT5270
_publ_contact_author
;
     Dr. Seik Weng Ng
     Department of Chemistry
     University of Malaya
     50603 Kuala Lumpur
     Malaysia
;
_publ_contact_author_email     mjamil@um.edu.my
_publ_contact_author_fax     '03 7967 4193'
_publ_contact_author_phone     '03 7967 6778'
_publ_section_title
;
Bis[(4-chlorobenzyl)triphenylphosphonium] tetrachloridozincate(II) trihydrate
;
loop_
    _publ_author_name
    _publ_author_address
    'Tan, Kong Wai'
;
Department of Chemistry
University of Malaya
50603 Kuala Lumpur
Malaysia
;
    'Maah, Mohd Jamil'
;
Department of Chemistry
University of Malaya
50603 Kuala Lumpur
Malaysia
;
    'Ng, Seik Weng'
;
Department of Chemistry
University of Malaya
50603 Kuala Lumpur
Malaysia
;
_publ_section_synopsis     .
data_I
_audit_creation_method     SHELXL-97
_chemical_name_systematic
;
Bis[(4-chlorobenzyl)triphenylphosphonium] tetrachloridozincate(II)
trihydrate
;
_chemical_name_common     ?
_chemical_formula_moiety     '2(C25 H21 Cl P +), Cl4 Zn 2-, 3H2 O'
_chemical_formula_sum     'C50 H48 Cl6 O3 P2 Zn'
_chemical_formula_iupac     '(C25 H21 Cl P)2 [Zn Cl4], 3H2 O'
_chemical_formula_weight     1036.89
_chemical_melting_point     ?
_symmetry_cell_setting     Triclinic
_symmetry_space_group_name_H-M     'P -1'
_symmetry_space_group_name_Hall     '-P 1'
loop_
    _symmetry_equiv_pos_as_xyz
    'x, y, z'
    '-x, -y, -z'
_cell_length_a     11.2634(12)
_cell_length_b     14.2995(15)
_cell_length_c     16.9288(17)
_cell_angle_alpha     73.6510(10)
_cell_angle_beta     73.527(2)
_cell_angle_gamma     68.205(2)
_cell_volume     2379.7(4)
_cell_formula_units_Z     2
_cell_measurement_reflns_used     2585
_cell_measurement_theta_min     2.5
_cell_measurement_theta_max     24.6
_cell_measurement_temperature     100(2)
_exptl_crystal_description     Prism
_exptl_crystal_colour     Yellow
_exptl_crystal_size_max     0.15
_exptl_crystal_size_mid     0.10
_exptl_crystal_size_min     0.03
_exptl_crystal_density_diffrn     1.447
_exptl_crystal_density_meas     ?
_exptl_crystal_density_method     'not measured'
_exptl_crystal_F_000     1068
_exptl_absorpt_coefficient_mu     0.962
_exptl_absorpt_correction_type     Multi-scan
_exptl_absorpt_process_details     '(SADABS; Sheldrick, 1996)'
_exptl_absorpt_correction_T_min     0.8691
_exptl_absorpt_correction_T_max     0.9717
_diffrn_ambient_temperature     100(2)
_diffrn_radiation_type     MoK\a
_diffrn_radiation_wavelength     0.71073
_diffrn_radiation_source     'fine-focus sealed tube'
_diffrn_radiation_monochromator     graphite
_diffrn_measurement_device_type     'Bruker SMART APEX diffractometer'
_diffrn_measurement_method     '\w scans'
_diffrn_detector_area_resol_mean     ?
_diffrn_reflns_number     23163
_diffrn_reflns_av_R_equivalents     0.0644
_diffrn_reflns_av_sigmaI/netI     0.1091
_diffrn_reflns_theta_min     1.28
_diffrn_reflns_theta_max     27.50
_diffrn_reflns_theta_full     27.50
_diffrn_measured_fraction_theta_max     0.995
_diffrn_measured_fraction_theta_full     0.995
_diffrn_reflns_limit_h_min     -14
_diffrn_reflns_limit_h_max     14
_diffrn_reflns_limit_k_min     -17
_diffrn_reflns_limit_k_max     18
_diffrn_reflns_limit_l_min     -21
_diffrn_reflns_limit_l_max     19
_diffrn_standards_number     0
_diffrn_standards_interval_count     0
_diffrn_standards_interval_time     0
_diffrn_standards_decay_%     0
_reflns_number_total     10895
_reflns_number_gt     6579
_reflns_threshold_expression     I>2\s(I)
_refine_ls_structure_factor_coef     Fsqd
_refine_ls_matrix_type     full
_refine_ls_R_factor_all     0.1155
_refine_ls_R_factor_gt     0.0593
_refine_ls_wR_factor_gt     0.1341
_refine_ls_wR_factor_ref     0.1635
_refine_ls_goodness_of_fit_ref     1.004
_refine_ls_restrained_S_all     1.005
_refine_ls_number_reflns     10895
_refine_ls_number_parameters     568
_refine_ls_number_restraints     18
_refine_ls_hydrogen_treatment     constr
_refine_ls_weighting_scheme     calc
_refine_ls_weighting_details
         'calc w=1/[\s^2^(Fo^2^)+(0.0725P)^2^+0.6420P] where P=(Fo^2^+2Fc^2^)/3'
_atom_sites_solution_hydrogens     geom
_atom_sites_solution_primary     direct
_atom_sites_solution_secondary     difmap
_refine_ls_shift/su_max     0.001
_refine_ls_shift/su_mean     0.001
_refine_diff_density_max     1.156
_refine_diff_density_min     -0.823
_refine_ls_extinction_method     none
_refine_ls_extinction_coef     ?
loop_
    _atom_type_symbol
    _atom_type_description
    _atom_type_scat_dispersion_real
    _atom_type_scat_dispersion_imag
    _atom_type_scat_source
    'C' 'C' 0.0033 0.0016
                         'International Tables Vol C Tables 4.2.6.8 and 6.1.1.4'
    'H' 'H' 0.0000 0.0000
                         'International Tables Vol C Tables 4.2.6.8 and 6.1.1.4'
    'O' 'O' 0.0106 0.0060
                         'International Tables Vol C Tables 4.2.6.8 and 6.1.1.4'
    'P' 'P' 0.1023 0.0942
                         'International Tables Vol C Tables 4.2.6.8 and 6.1.1.4'
    'Cl' 'Cl' 0.1484 0.1585
                         'International Tables Vol C Tables 4.2.6.8 and 6.1.1.4'
    'Zn' 'Zn' 0.2839 1.4301
                         'International Tables Vol C Tables 4.2.6.8 and 6.1.1.4'
_computing_data_collection     'APEX2 (Bruker, 2009)'
_computing_cell_refinement     'SAINT (Bruker, 2009)'
_computing_data_reduction     'SAINT (Bruker, 2009)'
_computing_structure_solution     'SHELXS97 (Sheldrick, 2008)'
_computing_structure_refinement     'SHELXL97 (Sheldrick, 2008)'
_computing_molecular_graphics     'X-SEED (Barbour, 2001)'
_computing_publication_material     'publCIF (Westrip, 2010)'
loop_
    _atom_site_type_symbol
    _atom_site_label
    _atom_site_fract_x
    _atom_site_fract_y
    _atom_site_fract_z
    _atom_site_U_iso_or_equiv
    _atom_site_adp_type
    _atom_site_calc_flag
    _atom_site_refinement_flags
    _atom_site_occupancy
    _atom_site_disorder_assembly
    _atom_site_disorder_group
    Zn Zn1 0.39614(5) 0.84375(4) 0.28532(3) 0.02513(15) Uani d . 1 . .
    Cl Cl1 0.21085(13) 0.86435(11) 0.38977(8) 0.0408(3) Uani d . 1 . .
    Cl Cl2 0.40060(15) 0.72339(10) 0.22031(8) 0.0422(3) Uani d . 1 . .
    Cl Cl3 0.40802(12) 0.99004(9) 0.18953(7) 0.0305(3) Uani d . 1 . .
    Cl Cl4 0.57229(10) 0.78183(9) 0.34554(7) 0.0256(3) Uani d . 1 . .
    Cl Cl5 0.84826(11) 0.43139(8) -0.02489(8) 0.0289(3) Uani d . 1 . .
    Cl Cl6 1.00321(12) 0.47193(12) 0.24586(9) 0.0439(4) Uani d . 1 . .
    P P1 0.80632(10) 0.91395(8) 0.01410(7) 0.0164(2) Uani d . 1 . .
    P P2 0.44814(10) 0.31622(9) 0.40672(7) 0.0172(2) Uani d . 1 . .
    O O1w 0.3019(3) 0.6091(3) 0.4044(2) 0.0357(8) Uani d . 1 . .
    H H1w1 0.2679 0.6668 0.4182 0.054 Uiso d R 1 . .
    H H1w2 0.3383 0.6183 0.3534 0.054 Uiso d R 1 . .
    O O2w 0.1837(9) 1.1168(7) 0.3434(6) 0.071(2) Uani d PU 0.68 A 1
    H H2w1 0.2038 1.0540 0.3437 0.106 Uiso d PR 0.68 A 1
    H H2w2 0.2266 1.1437 0.2997 0.106 Uiso d PR 0.68 A 1
    O O3w 0.2158(17) 1.1580(12) 0.3051(10) 0.131(6) Uani d PU 0.55 B 3
    H H3w1 0.1791 1.1222 0.3459 0.197 Uiso d PR 0.55 B 3
    H H3w2 0.2676 1.1196 0.2720 0.197 Uiso d PR 0.55 B 3
    O O4w 0.0156(13) 1.0658(10) 0.4421(8) 0.215(6) Uani d PU 0.77 C 4
    H H4w1 0.0739 1.0225 0.4154 0.322 Uiso d PR 0.77 C 4
    H H4w2 -0.0462 1.0955 0.4162 0.322 Uiso d PR 0.77 C 4
    C C1 0.8966(4) 0.8405(3) 0.0951(3) 0.0165(9) Uani d . 1 D 4
    C C2 1.0319(4) 0.8094(3) 0.0784(3) 0.0181(9) Uani d . 1 D 4
    H H2 1.0791 0.8212 0.0223 0.022 Uiso calc R 1 D 4
    C C3 1.0979(4) 0.7607(3) 0.1443(3) 0.0218(10) Uani d . 1 D 4
    H H3 1.1905 0.7397 0.1332 0.026 Uiso calc R 1 D 4
    C C4 1.0296(4) 0.7425(3) 0.2259(3) 0.0221(10) Uani d . 1 D 4
    H H4 1.0755 0.7086 0.2705 0.027 Uiso calc R 1 D 4
    C C5 0.8946(4) 0.7736(3) 0.2428(3) 0.0212(10) Uani d . 1 D 4
    H H5 0.8481 0.7610 0.2990 0.025 Uiso calc R 1 D 4
    C C6 0.8273(4) 0.8231(3) 0.1778(3) 0.0202(9) Uani d . 1 D 4
    H H6 0.7346 0.8451 0.1894 0.024 Uiso calc R 1 D 4
    C C7 0.7331(4) 1.0437(3) 0.0293(3) 0.0177(9) Uani d . 1 D 4
    C C8 0.7498(4) 1.0733(3) 0.0960(3) 0.0187(9) Uani d . 1 D 4
    H H8 0.8053 1.0250 0.1322 0.022 Uiso calc R 1 D 4
    C C9 0.6865(4) 1.1723(3) 0.1099(3) 0.0212(10) Uani d . 1 D 4
    H H9 0.6978 1.1919 0.1558 0.025 Uiso calc R 1 D 4
    C C10 0.6062(4) 1.2427(3) 0.0563(3) 0.0224(10) Uani d . 1 D 4
    H H10 0.5619 1.3107 0.0659 0.027 Uiso calc R 1 D 4
    C C11 0.5903(4) 1.2146(3) -0.0107(3) 0.0219(10) Uani d . 1 D 4
    H H11 0.5364 1.2637 -0.0476 0.026 Uiso calc R 1 D 4
    C C12 0.6518(4) 1.1160(3) -0.0243(3) 0.0188(9) Uani d . 1 D 4
    H H12 0.6394 1.0968 -0.0700 0.023 Uiso calc R 1 D 4
    C C13 0.9112(4) 0.9036(3) -0.0868(3) 0.0162(9) Uani d . 1 D 4
    C C14 0.9176(4) 0.9902(4) -0.1498(3) 0.0226(10) Uani d . 1 D 4
    H H14 0.8681 1.0569 -0.1387 0.027 Uiso calc R 1 D 4
    C C15 0.9958(4) 0.9791(4) -0.2285(3) 0.0252(10) Uani d . 1 D 4
    H H15 1.0006 1.0383 -0.2709 0.030 Uiso calc R 1 D 4
    C C16 1.0669(4) 0.8823(4) -0.2454(3) 0.0270(11) Uani d . 1 D 4
    H H16 1.1206 0.8747 -0.2993 0.032 Uiso calc R 1 D 4
    C C17 1.0593(4) 0.7961(4) -0.1833(3) 0.0235(10) Uani d . 1 D 4
    H H17 1.1071 0.7295 -0.1950 0.028 Uiso calc R 1 D 4
    C C18 0.9830(4) 0.8068(3) -0.1046(3) 0.0202(9) Uani d . 1 D 4
    H H18 0.9795 0.7474 -0.0623 0.024 Uiso calc R 1 D 4
    C C19 0.6724(4) 0.8668(3) 0.0237(3) 0.0212(10) Uani d . 1 D 4
    H H19A 0.6155 0.8714 0.0800 0.025 Uiso calc R 1 D 4
    H H19B 0.6195 0.9116 -0.0187 0.025 Uiso calc R 1 D 4
    C C20 0.7178(4) 0.7573(3) 0.0118(3) 0.0190(9) Uani d . 1 D 4
    C C21 0.7489(4) 0.6754(3) 0.0778(3) 0.0238(10) Uani d . 1 D 4
    H H21 0.7413 0.6883 0.1314 0.029 Uiso calc R 1 D 4
    C C22 0.7906(5) 0.5755(4) 0.0667(3) 0.0273(11) Uani d . 1 D 4
    H H22 0.8135 0.5196 0.1117 0.033 Uiso calc R 1 D 4
    C C23 0.7986(4) 0.5579(3) -0.0108(3) 0.0221(10) Uani d . 1 D 4
    C C24 0.7664(4) 0.6377(3) -0.0771(3) 0.0211(10) Uani d . 1 D 4
    H H24 0.7714 0.6245 -0.1301 0.025 Uiso calc R 1 D 4
    C C25 0.7269(4) 0.7367(3) -0.0653(3) 0.0211(10) Uani d . 1 D 4
    H H25 0.7054 0.7922 -0.1109 0.025 Uiso calc R 1 D 4
    C C26 0.2848(4) 0.3235(3) 0.4640(3) 0.0187(9) Uani d . 1 E 4
    C C27 0.2169(4) 0.3938(4) 0.5163(3) 0.0240(10) Uani d . 1 E 4
    H H27 0.2575 0.4372 0.5242 0.029 Uiso calc R 1 E 4
    C C28 0.0892(4) 0.4003(4) 0.5570(3) 0.0291(11) Uani d . 1 E 4
    H H28 0.0419 0.4485 0.5926 0.035 Uiso calc R 1 E 4
    C C29 0.0302(4) 0.3359(4) 0.5457(3) 0.0305(12) Uani d . 1 E 4
    H H29 -0.0571 0.3402 0.5738 0.037 Uiso calc R 1 E 4
    C C30 0.0983(4) 0.2664(4) 0.4939(3) 0.0306(11) Uani d . 1 E 4
    H H30 0.0580 0.2228 0.4861 0.037 Uiso calc R 1 E 4
    C C31 0.2262(4) 0.2597(4) 0.4527(3) 0.0270(11) Uani d . 1 E 4
    H H31 0.2733 0.2115 0.4170 0.032 Uiso calc R 1 E 4
    C C32 0.5400(4) 0.1858(3) 0.3999(3) 0.0186(9) Uani d . 1 E 4
    C C33 0.5334(4) 0.1442(3) 0.3363(3) 0.0225(10) Uani d . 1 E 4
    H H33 0.4872 0.1874 0.2935 0.027 Uiso calc R 1 E 4
    C C34 0.5935(4) 0.0411(4) 0.3354(3) 0.0260(10) Uani d . 1 E 4
    H H34 0.5867 0.0130 0.2928 0.031 Uiso calc R 1 E 4
    C C35 0.6635(4) -0.0215(4) 0.3963(3) 0.0266(11) Uani d . 1 E 4
    H H35 0.7057 -0.0924 0.3952 0.032 Uiso calc R 1 E 4
    C C36 0.6728(5) 0.0184(4) 0.4591(3) 0.0283(11) Uani d . 1 E 4
    H H36 0.7222 -0.0249 0.5003 0.034 Uiso calc R 1 E 4
    C C37 0.6099(4) 0.1214(3) 0.4618(3) 0.0238(10) Uani d . 1 E 4
    H H37 0.6143 0.1483 0.5058 0.029 Uiso calc R 1 E 4
    C C38 0.4406(4) 0.3890(3) 0.3018(3) 0.0172(9) Uani d . 1 E 4
    C C39 0.5555(4) 0.3843(3) 0.2417(3) 0.0226(10) Uani d . 1 E 4
    H H39 0.6372 0.3421 0.2560 0.027 Uiso calc R 1 E 4
    C C40 0.5502(5) 0.4410(4) 0.1614(3) 0.0279(11) Uani d . 1 E 4
    H H40 0.6286 0.4381 0.1205 0.034 Uiso calc R 1 E 4
    C C41 0.4312(5) 0.5023(3) 0.1397(3) 0.0269(11) Uani d . 1 E 4
    H H41 0.4280 0.5411 0.0842 0.032 Uiso calc R 1 E 4
    C C42 0.3169(5) 0.5067(3) 0.1995(3) 0.0248(10) Uani d . 1 E 4
    H H42 0.2354 0.5484 0.1847 0.030 Uiso calc R 1 E 4
    C C43 0.3207(4) 0.4506(3) 0.2806(3) 0.0221(10) Uani d . 1 E 4
    H H43 0.2422 0.4541 0.3214 0.026 Uiso calc R 1 E 4
    C C44 0.5220(4) 0.3699(3) 0.4574(3) 0.0201(9) Uani d . 1 E 4
    H H44A 0.4571 0.4342 0.4732 0.024 Uiso calc R 1 E 4
    H H44B 0.5432 0.3211 0.5098 0.024 Uiso calc R 1 E 4
    C C45 0.6443(4) 0.3932(3) 0.4048(3) 0.0180(9) Uani d . 1 E 4
    C C46 0.7670(4) 0.3166(4) 0.3986(3) 0.0222(10) Uani d . 1 E 4
    H H46 0.7743 0.2481 0.4281 0.027 Uiso calc R 1 E 4
    C C47 0.8776(4) 0.3408(4) 0.3496(3) 0.0272(11) Uani d . 1 E 4
    H H47 0.9608 0.2894 0.3451 0.033 Uiso calc R 1 E 4
    C C48 0.8645(4) 0.4404(4) 0.3075(3) 0.0255(11) Uani d . 1 E 4
    C C49 0.7463(4) 0.5175(4) 0.3128(3) 0.0261(10) Uani d . 1 E 4
    H H49 0.7400 0.5860 0.2839 0.031 Uiso calc R 1 E 4
    C C50 0.6373(4) 0.4922(3) 0.3612(3) 0.0199(9) Uani d . 1 E 4
    H H50 0.5548 0.5443 0.3648 0.024 Uiso calc R 1 E 4
loop_
    _atom_site_aniso_label
    _atom_site_aniso_U_11
    _atom_site_aniso_U_22
    _atom_site_aniso_U_33
    _atom_site_aniso_U_12
    _atom_site_aniso_U_13
    _atom_site_aniso_U_23
    Zn1 0.0277(3) 0.0273(3) 0.0197(3) -0.0064(2) -0.0081(2) -0.0036(2)
    Cl1 0.0356(7) 0.0486(9) 0.0346(8) -0.0098(6) -0.0089(6) -0.0055(6)
    Cl2 0.0713(10) 0.0370(8) 0.0281(7) -0.0240(7) -0.0180(7) -0.0040(6)
    Cl3 0.0436(7) 0.0241(6) 0.0228(6) -0.0078(5) -0.0130(5) -0.0009(5)
    Cl4 0.0240(5) 0.0269(6) 0.0229(6) -0.0062(5) -0.0070(4) -0.0002(5)
    Cl5 0.0349(6) 0.0157(6) 0.0341(7) -0.0043(5) -0.0100(5) -0.0038(5)
    Cl6 0.0323(7) 0.0622(10) 0.0424(8) -0.0276(7) 0.0140(6) -0.0226(7)
    P1 0.0163(5) 0.0170(6) 0.0162(6) -0.0039(4) -0.0041(4) -0.0048(5)
    P2 0.0170(5) 0.0177(6) 0.0163(6) -0.0050(4) -0.0028(4) -0.0038(5)
    O1w 0.0296(18) 0.035(2) 0.036(2) -0.0071(15) 0.0008(15) -0.0087(17)
    O2w 0.074(5) 0.066(5) 0.075(5) -0.003(4) -0.024(4) -0.035(4)
    O3w 0.135(9) 0.138(10) 0.131(10) -0.038(7) -0.033(7) -0.040(7)
    O4w 0.199(9) 0.251(10) 0.215(9) -0.053(7) -0.065(7) -0.078(7)
    C1 0.021(2) 0.014(2) 0.017(2) -0.0041(17) -0.0069(17) -0.0043(17)
    C2 0.020(2) 0.017(2) 0.018(2) -0.0067(17) -0.0010(17) -0.0064(18)
    C3 0.023(2) 0.015(2) 0.027(3) -0.0025(18) -0.0071(19) -0.0049(19)
    C4 0.026(2) 0.018(2) 0.021(2) -0.0045(18) -0.0101(19) -0.0001(19)
    C5 0.031(2) 0.015(2) 0.014(2) -0.0064(18) -0.0043(18) 0.0016(18)
    C6 0.016(2) 0.019(2) 0.023(2) -0.0039(17) -0.0015(18) -0.0068(19)
    C7 0.016(2) 0.021(2) 0.016(2) -0.0055(17) 0.0007(16) -0.0070(18)
    C8 0.016(2) 0.022(2) 0.018(2) -0.0061(17) -0.0030(17) -0.0054(19)
    C9 0.021(2) 0.026(2) 0.019(2) -0.0072(19) -0.0002(18) -0.011(2)
    C10 0.021(2) 0.017(2) 0.028(3) -0.0043(18) -0.0030(19) -0.007(2)
    C11 0.016(2) 0.019(2) 0.026(3) -0.0027(17) -0.0052(18) 0.0002(19)
    C12 0.019(2) 0.023(2) 0.016(2) -0.0092(18) 0.0001(17) -0.0063(19)
    C13 0.018(2) 0.020(2) 0.014(2) -0.0058(17) -0.0063(17) -0.0062(18)
    C14 0.021(2) 0.024(2) 0.022(2) -0.0045(19) -0.0044(18) -0.007(2)
    C15 0.025(2) 0.032(3) 0.019(2) -0.012(2) -0.0032(19) -0.002(2)
    C16 0.020(2) 0.044(3) 0.019(2) -0.011(2) -0.0007(18) -0.012(2)
    C17 0.018(2) 0.031(3) 0.022(2) -0.0011(19) -0.0035(18) -0.017(2)
    C18 0.019(2) 0.022(2) 0.021(2) -0.0033(18) -0.0081(18) -0.0061(19)
    C19 0.020(2) 0.021(2) 0.023(2) -0.0052(18) -0.0077(18) -0.0027(19)
    C20 0.016(2) 0.017(2) 0.025(2) -0.0065(17) -0.0047(18) -0.0036(19)
    C21 0.031(2) 0.025(3) 0.019(2) -0.014(2) -0.0062(19) -0.001(2)
    C22 0.041(3) 0.022(3) 0.024(3) -0.017(2) -0.015(2) 0.007(2)
    C23 0.023(2) 0.016(2) 0.027(3) -0.0085(18) -0.0034(19) -0.0026(19)
    C24 0.026(2) 0.020(2) 0.019(2) -0.0060(18) -0.0047(18) -0.0070(19)
    C25 0.023(2) 0.019(2) 0.021(2) -0.0063(18) -0.0066(18) -0.0021(19)
    C26 0.018(2) 0.019(2) 0.017(2) -0.0044(17) -0.0057(17) 0.0007(18)
    C27 0.020(2) 0.029(3) 0.023(3) -0.0060(19) -0.0081(19) -0.004(2)
    C28 0.022(2) 0.037(3) 0.021(3) 0.000(2) -0.0045(19) -0.007(2)
    C29 0.018(2) 0.049(3) 0.018(3) -0.011(2) -0.0052(19) 0.005(2)
    C30 0.026(2) 0.036(3) 0.032(3) -0.016(2) -0.010(2) 0.002(2)
    C31 0.031(3) 0.023(3) 0.027(3) -0.011(2) -0.003(2) -0.004(2)
    C32 0.020(2) 0.019(2) 0.017(2) -0.0048(17) -0.0042(17) -0.0042(18)
    C33 0.025(2) 0.022(2) 0.022(2) -0.0065(19) -0.0083(19) -0.004(2)
    C34 0.033(3) 0.029(3) 0.020(3) -0.012(2) -0.003(2) -0.009(2)
    C35 0.032(3) 0.018(2) 0.028(3) -0.005(2) -0.006(2) -0.006(2)
    C36 0.034(3) 0.024(3) 0.025(3) -0.004(2) -0.011(2) -0.002(2)
    C37 0.024(2) 0.025(3) 0.023(3) -0.0075(19) -0.0028(19) -0.007(2)
    C38 0.025(2) 0.017(2) 0.012(2) -0.0090(18) -0.0023(17) -0.0039(17)
    C39 0.020(2) 0.027(3) 0.024(3) -0.0115(19) -0.0007(19) -0.010(2)
    C40 0.036(3) 0.034(3) 0.020(3) -0.019(2) 0.001(2) -0.009(2)
    C41 0.048(3) 0.019(2) 0.018(2) -0.016(2) -0.009(2) -0.0003(19)
    C42 0.032(2) 0.020(2) 0.022(3) -0.004(2) -0.013(2) -0.002(2)
    C43 0.025(2) 0.019(2) 0.020(2) -0.0037(18) -0.0031(19) -0.0063(19)
    C44 0.022(2) 0.021(2) 0.018(2) -0.0062(18) -0.0043(18) -0.0053(19)
    C45 0.023(2) 0.022(2) 0.014(2) -0.0086(18) -0.0075(17) -0.0061(18)
    C46 0.024(2) 0.023(2) 0.021(2) -0.0053(19) -0.0082(19) -0.006(2)
    C47 0.021(2) 0.035(3) 0.029(3) -0.007(2) -0.005(2) -0.016(2)
    C48 0.023(2) 0.042(3) 0.020(2) -0.018(2) 0.0044(19) -0.016(2)
    C49 0.032(3) 0.027(3) 0.023(3) -0.016(2) -0.002(2) -0.007(2)
    C50 0.021(2) 0.020(2) 0.019(2) -0.0046(18) -0.0058(18) -0.0054(19)
loop_
    _geom_bond_atom_site_label_1
    _geom_bond_atom_site_label_2
    _geom_bond_site_symmetry_2
    _geom_bond_distance
    _geom_bond_publ_flag
    Zn1 Cl1 . 2.3049(14) yes
    Zn1 Cl2 . 2.2685(14) yes
    Zn1 Cl3 . 2.2800(13) yes
    Zn1 Cl4 . 2.2571(12) yes
    Cl5 C23 . 1.749(4) ?
    Cl6 C48 . 1.752(4) ?
    P1 C7 . 1.790(4) ?
    P1 C13 . 1.790(4) ?
    P1 C1 . 1.790(4) ?
    P1 C19 . 1.820(4) ?
    P2 C32 . 1.784(4) ?
    P2 C38 . 1.796(4) ?
    P2 C26 . 1.799(4) ?
    P2 C44 . 1.807(4) ?
    O1w H1w1 . 0.8401 ?
    O1w H1w2 . 0.8400 ?
    O2w H2w1 . 0.8400 ?
    O2w H2w2 . 0.8400 ?
    O3w H3w1 . 0.8399 ?
    O3w H3w2 . 0.8400 ?
    O4w H4w1 . 0.8399 ?
    O4w H4w2 . 0.8400 ?
    C1 C2 . 1.387(6) ?
    C1 C6 . 1.400(6) ?
    C2 C3 . 1.390(6) ?
    C2 H2 . 0.9500 ?
    C3 C4 . 1.382(6) ?
    C3 H3 . 0.9500 ?
    C4 C5 . 1.383(6) ?
    C4 H4 . 0.9500 ?
    C5 C6 . 1.387(6) ?
    C5 H5 . 0.9500 ?
    C6 H6 . 0.9500 ?
    C7 C8 . 1.391(6) ?
    C7 C12 . 1.405(6) ?
    C8 C9 . 1.382(6) ?
    C8 H8 . 0.9500 ?
    C9 C10 . 1.390(6) ?
    C9 H9 . 0.9500 ?
    C10 C11 . 1.381(6) ?
    C10 H10 . 0.9500 ?
    C11 C12 . 1.374(6) ?
    C11 H11 . 0.9500 ?
    C12 H12 . 0.9500 ?
    C13 C18 . 1.388(6) ?
    C13 C14 . 1.398(6) ?
    C14 C15 . 1.388(6) ?
    C14 H14 . 0.9500 ?
    C15 C16 . 1.382(6) ?
    C15 H15 . 0.9500 ?
    C16 C17 . 1.389(7) ?
    C16 H16 . 0.9500 ?
    C17 C18 . 1.379(6) ?
    C17 H17 . 0.9500 ?
    C18 H18 . 0.9500 ?
    C19 C20 . 1.509(6) ?
    C19 H19A . 0.9900 ?
    C19 H19B . 0.9900 ?
    C20 C25 . 1.385(6) ?
    C20 C21 . 1.387(6) ?
    C21 C22 . 1.379(6) ?
    C21 H21 . 0.9500 ?
    C22 C23 . 1.376(6) ?
    C22 H22 . 0.9500 ?
    C23 C24 . 1.377(6) ?
    C24 C25 . 1.372(6) ?
    C24 H24 . 0.9500 ?
    C25 H25 . 0.9500 ?
    C26 C31 . 1.387(6) ?
    C26 C27 . 1.388(6) ?
    C27 C28 . 1.389(6) ?
    C27 H27 . 0.9500 ?
    C28 C29 . 1.396(7) ?
    C28 H28 . 0.9500 ?
    C29 C30 . 1.375(7) ?
    C29 H29 . 0.9500 ?
    C30 C31 . 1.391(6) ?
    C30 H30 . 0.9500 ?
    C31 H31 . 0.9500 ?
    C32 C37 . 1.396(6) ?
    C32 C33 . 1.399(6) ?
    C33 C34 . 1.378(6) ?
    C33 H33 . 0.9500 ?
    C34 C35 . 1.380(6) ?
    C34 H34 . 0.9500 ?
    C35 C36 . 1.382(6) ?
    C35 H35 . 0.9500 ?
    C36 C37 . 1.385(6) ?
    C36 H36 . 0.9500 ?
    C37 H37 . 0.9500 ?
    C38 C39 . 1.393(6) ?
    C38 C43 . 1.394(6) ?
    C39 C40 . 1.378(6) ?
    C39 H39 . 0.9500 ?
    C40 C41 . 1.387(7) ?
    C40 H40 . 0.9500 ?
    C41 C42 . 1.386(7) ?
    C41 H41 . 0.9500 ?
    C42 C43 . 1.385(6) ?
    C42 H42 . 0.9500 ?
    C43 H43 . 0.9500 ?
    C44 C45 . 1.510(6) ?
    C44 H44A . 0.9900 ?
    C44 H44B . 0.9900 ?
    C45 C50 . 1.385(6) ?
    C45 C46 . 1.406(6) ?
    C46 C47 . 1.391(6) ?
    C46 H46 . 0.9500 ?
    C47 C48 . 1.375(7) ?
    C47 H47 . 0.9500 ?
    C48 C49 . 1.376(6) ?
    C49 C50 . 1.379(6) ?
    C49 H49 . 0.9500 ?
    C50 H50 . 0.9500 ?
loop_
    _geom_angle_atom_site_label_1
    _geom_angle_atom_site_label_2
    _geom_angle_atom_site_label_3
    _geom_angle_site_symmetry_1
    _geom_angle_site_symmetry_3
    _geom_angle
    _geom_angle_publ_flag
    Cl4 Zn1 Cl2 . . 108.29(5) ?
    Cl4 Zn1 Cl3 . . 108.25(5) ?
    Cl2 Zn1 Cl3 . . 110.16(5) ?
    Cl4 Zn1 Cl1 . . 108.61(5) ?
    Cl2 Zn1 Cl1 . . 106.56(6) ?
    Cl3 Zn1 Cl1 . . 114.79(5) ?
    C7 P1 C13 . . 112.9(2) ?
    C7 P1 C1 . . 108.51(19) ?
    C13 P1 C1 . . 109.85(19) ?
    C7 P1 C19 . . 106.25(19) ?
    C13 P1 C19 . . 109.2(2) ?
    C1 P1 C19 . . 110.1(2) ?
    C32 P2 C38 . . 107.93(19) ?
    C32 P2 C26 . . 109.4(2) ?
    C38 P2 C26 . . 108.72(19) ?
    C32 P2 C44 . . 111.9(2) ?
    C38 P2 C44 . . 109.3(2) ?
    C26 P2 C44 . . 109.7(2) ?
    H1w1 O1w H1w2 . . 107.7 ?
    H2w1 O2w H2w2 . . 108.8 ?
    H3w1 O3w H3w2 . . 108.2 ?
    H4w1 O4w H4w2 . . 109.0 ?
    C2 C1 C6 . . 120.2(4) ?
    C2 C1 P1 . . 121.3(3) ?
    C6 C1 P1 . . 118.3(3) ?
    C1 C2 C3 . . 119.4(4) ?
    C1 C2 H2 . . 120.3 ?
    C3 C2 H2 . . 120.3 ?
    C4 C3 C2 . . 120.5(4) ?
    C4 C3 H3 . . 119.8 ?
    C2 C3 H3 . . 119.8 ?
    C3 C4 C5 . . 120.2(4) ?
    C3 C4 H4 . . 119.9 ?
    C5 C4 H4 . . 119.9 ?
    C4 C5 C6 . . 120.0(4) ?
    C4 C5 H5 . . 120.0 ?
    C6 C5 H5 . . 120.0 ?
    C5 C6 C1 . . 119.7(4) ?
    C5 C6 H6 . . 120.2 ?
    C1 C6 H6 . . 120.2 ?
    C8 C7 C12 . . 119.2(4) ?
    C8 C7 P1 . . 121.2(3) ?
    C12 C7 P1 . . 119.5(3) ?
    C9 C8 C7 . . 120.6(4) ?
    C9 C8 H8 . . 119.7 ?
    C7 C8 H8 . . 119.7 ?
    C8 C9 C10 . . 119.4(4) ?
    C8 C9 H9 . . 120.3 ?
    C10 C9 H9 . . 120.3 ?
    C11 C10 C9 . . 120.5(4) ?
    C11 C10 H10 . . 119.8 ?
    C9 C10 H10 . . 119.8 ?
    C12 C11 C10 . . 120.4(4) ?
    C12 C11 H11 . . 119.8 ?
    C10 C11 H11 . . 119.8 ?
    C11 C12 C7 . . 119.9(4) ?
    C11 C12 H12 . . 120.0 ?
    C7 C12 H12 . . 120.0 ?
    C18 C13 C14 . . 119.0(4) ?
    C18 C13 P1 . . 119.1(3) ?
    C14 C13 P1 . . 121.8(3) ?
    C15 C14 C13 . . 120.3(4) ?
    C15 C14 H14 . . 119.9 ?
    C13 C14 H14 . . 119.9 ?
    C16 C15 C14 . . 120.2(4) ?
    C16 C15 H15 . . 119.9 ?
    C14 C15 H15 . . 119.9 ?
    C15 C16 C17 . . 119.6(4) ?
    C15 C16 H16 . . 120.2 ?
    C17 C16 H16 . . 120.2 ?
    C18 C17 C16 . . 120.4(4) ?
    C18 C17 H17 . . 119.8 ?
    C16 C17 H17 . . 119.8 ?
    C17 C18 C13 . . 120.5(4) ?
    C17 C18 H18 . . 119.7 ?
    C13 C18 H18 . . 119.7 ?
    C20 C19 P1 . . 113.1(3) ?
    C20 C19 H19A . . 109.0 ?
    P1 C19 H19A . . 109.0 ?
    C20 C19 H19B . . 109.0 ?
    P1 C19 H19B . . 109.0 ?
    H19A C19 H19B . . 107.8 ?
    C25 C20 C21 . . 118.6(4) ?
    C25 C20 C19 . . 120.4(4) ?
    C21 C20 C19 . . 121.0(4) ?
    C22 C21 C20 . . 120.8(4) ?
    C22 C21 H21 . . 119.6 ?
    C20 C21 H21 . . 119.6 ?
    C23 C22 C21 . . 119.0(4) ?
    C23 C22 H22 . . 120.5 ?
    C21 C22 H22 . . 120.5 ?
    C22 C23 C24 . . 121.5(4) ?
    C22 C23 Cl5 . . 119.2(3) ?
    C24 C23 Cl5 . . 119.3(3) ?
    C25 C24 C23 . . 118.8(4) ?
    C25 C24 H24 . . 120.6 ?
    C23 C24 H24 . . 120.6 ?
    C24 C25 C20 . . 121.3(4) ?
    C24 C25 H25 . . 119.4 ?
    C20 C25 H25 . . 119.4 ?
    C31 C26 C27 . . 120.4(4) ?
    C31 C26 P2 . . 118.6(3) ?
    C27 C26 P2 . . 120.9(3) ?
    C26 C27 C28 . . 119.5(4) ?
    C26 C27 H27 . . 120.3 ?
    C28 C27 H27 . . 120.3 ?
    C27 C28 C29 . . 120.1(5) ?
    C27 C28 H28 . . 119.9 ?
    C29 C28 H28 . . 119.9 ?
    C30 C29 C28 . . 120.0(4) ?
    C30 C29 H29 . . 120.0 ?
    C28 C29 H29 . . 120.0 ?
    C29 C30 C31 . . 120.2(5) ?
    C29 C30 H30 . . 119.9 ?
    C31 C30 H30 . . 119.9 ?
    C26 C31 C30 . . 119.8(4) ?
    C26 C31 H31 . . 120.1 ?
    C30 C31 H31 . . 120.1 ?
    C37 C32 C33 . . 119.0(4) ?
    C37 C32 P2 . . 120.7(3) ?
    C33 C32 P2 . . 120.0(3) ?
    C34 C33 C32 . . 120.5(4) ?
    C34 C33 H33 . . 119.8 ?
    C32 C33 H33 . . 119.8 ?
    C33 C34 C35 . . 120.0(4) ?
    C33 C34 H34 . . 120.0 ?
    C35 C34 H34 . . 120.0 ?
    C34 C35 C36 . . 120.4(4) ?
    C34 C35 H35 . . 119.8 ?
    C36 C35 H35 . . 119.8 ?
    C35 C36 C37 . . 120.0(4) ?
    C35 C36 H36 . . 120.0 ?
    C37 C36 H36 . . 120.0 ?
    C36 C37 C32 . . 120.1(4) ?
    C36 C37 H37 . . 120.0 ?
    C32 C37 H37 . . 120.0 ?
    C39 C38 C43 . . 120.1(4) ?
    C39 C38 P2 . . 119.7(3) ?
    C43 C38 P2 . . 120.3(3) ?
    C40 C39 C38 . . 119.8(4) ?
    C40 C39 H39 . . 120.1 ?
    C38 C39 H39 . . 120.1 ?
    C39 C40 C41 . . 120.5(4) ?
    C39 C40 H40 . . 119.7 ?
    C41 C40 H40 . . 119.7 ?
    C42 C41 C40 . . 119.6(4) ?
    C42 C41 H41 . . 120.2 ?
    C40 C41 H41 . . 120.2 ?
    C43 C42 C41 . . 120.5(4) ?
    C43 C42 H42 . . 119.7 ?
    C41 C42 H42 . . 119.7 ?
    C42 C43 C38 . . 119.4(4) ?
    C42 C43 H43 . . 120.3 ?
    C38 C43 H43 . . 120.3 ?
    C45 C44 P2 . . 114.8(3) ?
    C45 C44 H44A . . 108.6 ?
    P2 C44 H44A . . 108.6 ?
    C45 C44 H44B . . 108.6 ?
    P2 C44 H44B . . 108.6 ?
    H44A C44 H44B . . 107.5 ?
    C50 C45 C46 . . 118.4(4) ?
    C50 C45 C44 . . 119.9(4) ?
    C46 C45 C44 . . 121.7(4) ?
    C47 C46 C45 . . 120.2(4) ?
    C47 C46 H46 . . 119.9 ?
    C45 C46 H46 . . 119.9 ?
    C48 C47 C46 . . 118.8(4) ?
    C48 C47 H47 . . 120.6 ?
    C46 C47 H47 . . 120.6 ?
    C47 C48 C49 . . 122.6(4) ?
    C47 C48 Cl6 . . 119.2(4) ?
    C49 C48 Cl6 . . 118.2(4) ?
    C48 C49 C50 . . 117.9(4) ?
    C48 C49 H49 . . 121.0 ?
    C50 C49 H49 . . 121.0 ?
    C49 C50 C45 . . 122.1(4) ?
    C49 C50 H50 . . 119.0 ?
    C45 C50 H50 . . 119.0 ?
loop_
    _geom_torsion_atom_site_label_1
    _geom_torsion_atom_site_label_2
    _geom_torsion_atom_site_label_3
    _geom_torsion_atom_site_label_4
    _geom_torsion_site_symmetry_1
    _geom_torsion_site_symmetry_2
    _geom_torsion_site_symmetry_3
    _geom_torsion_site_symmetry_4
    _geom_torsion
    _geom_torsion_publ_flag
    C7 P1 C1 C2 . . . . -106.3(4) ?
    C13 P1 C1 C2 . . . . 17.6(4) ?
    C19 P1 C1 C2 . . . . 137.8(3) ?
    C7 P1 C1 C6 . . . . 67.9(4) ?
    C13 P1 C1 C6 . . . . -168.2(3) ?
    C19 P1 C1 C6 . . . . -48.0(4) ?
    C6 C1 C2 C3 . . . . 0.1(6) ?
    P1 C1 C2 C3 . . . . 174.2(3) ?
    C1 C2 C3 C4 . . . . 0.5(6) ?
    C2 C3 C4 C5 . . . . -0.6(7) ?
    C3 C4 C5 C6 . . . . 0.0(7) ?
    C4 C5 C6 C1 . . . . 0.6(6) ?
    C2 C1 C6 C5 . . . . -0.7(6) ?
    P1 C1 C6 C5 . . . . -174.9(3) ?
    C13 P1 C7 C8 . . . . -122.5(3) ?
    C1 P1 C7 C8 . . . . -0.5(4) ?
    C19 P1 C7 C8 . . . . 117.9(4) ?
    C13 P1 C7 C12 . . . . 60.8(4) ?
    C1 P1 C7 C12 . . . . -177.2(3) ?
    C19 P1 C7 C12 . . . . -58.8(4) ?
    C12 C7 C8 C9 . . . . 0.6(6) ?
    P1 C7 C8 C9 . . . . -176.1(3) ?
    C7 C8 C9 C10 . . . . -0.4(6) ?
    C8 C9 C10 C11 . . . . -0.5(7) ?
    C9 C10 C11 C12 . . . . 1.2(7) ?
    C10 C11 C12 C7 . . . . -1.0(6) ?
    C8 C7 C12 C11 . . . . 0.1(6) ?
    P1 C7 C12 C11 . . . . 176.9(3) ?
    C7 P1 C13 C18 . . . . 174.7(3) ?
    C1 P1 C13 C18 . . . . 53.4(4) ?
    C19 P1 C13 C18 . . . . -67.4(4) ?
    C7 P1 C13 C14 . . . . -8.8(4) ?
    C1 P1 C13 C14 . . . . -130.1(3) ?
    C19 P1 C13 C14 . . . . 109.1(4) ?
    C18 C13 C14 C15 . . . . -0.8(6) ?
    P1 C13 C14 C15 . . . . -177.3(3) ?
    C13 C14 C15 C16 . . . . 0.7(7) ?
    C14 C15 C16 C17 . . . . 0.1(7) ?
    C15 C16 C17 C18 . . . . -0.9(7) ?
    C16 C17 C18 C13 . . . . 0.9(6) ?
    C14 C13 C18 C17 . . . . -0.1(6) ?
    P1 C13 C18 C17 . . . . 176.5(3) ?
    C7 P1 C19 C20 . . . . 179.6(3) ?
    C13 P1 C19 C20 . . . . 57.6(4) ?
    C1 P1 C19 C20 . . . . -63.1(4) ?
    P1 C19 C20 C25 . . . . -97.7(4) ?
    P1 C19 C20 C21 . . . . 83.5(5) ?
    C25 C20 C21 C22 . . . . 1.3(6) ?
    C19 C20 C21 C22 . . . . -179.8(4) ?
    C20 C21 C22 C23 . . . . -1.3(7) ?
    C21 C22 C23 C24 . . . . 0.3(7) ?
    C21 C22 C23 Cl5 . . . . -178.7(3) ?
    C22 C23 C24 C25 . . . . 0.7(7) ?
    Cl5 C23 C24 C25 . . . . 179.7(3) ?
    C23 C24 C25 C20 . . . . -0.7(6) ?
    C21 C20 C25 C24 . . . . -0.3(6) ?
    C19 C20 C25 C24 . . . . -179.2(4) ?
    C32 P2 C26 C31 . . . . -37.0(4) ?
    C38 P2 C26 C31 . . . . 80.6(4) ?
    C44 P2 C26 C31 . . . . -160.0(3) ?
    C32 P2 C26 C27 . . . . 145.1(4) ?
    C38 P2 C26 C27 . . . . -97.3(4) ?
    C44 P2 C26 C27 . . . . 22.1(4) ?
    C31 C26 C27 C28 . . . . -0.4(7) ?
    P2 C26 C27 C28 . . . . 177.5(3) ?
    C26 C27 C28 C29 . . . . 0.4(7) ?
    C27 C28 C29 C30 . . . . -0.3(7) ?
    C28 C29 C30 C31 . . . . 0.2(7) ?
    C27 C26 C31 C30 . . . . 0.3(7) ?
    P2 C26 C31 C30 . . . . -177.7(4) ?
    C29 C30 C31 C26 . . . . -0.1(7) ?
    C38 P2 C32 C37 . . . . 152.1(4) ?
    C26 P2 C32 C37 . . . . -89.8(4) ?
    C44 P2 C32 C37 . . . . 31.9(4) ?
    C38 P2 C32 C33 . . . . -33.7(4) ?
    C26 P2 C32 C33 . . . . 84.4(4) ?
    C44 P2 C32 C33 . . . . -153.9(3) ?
    C37 C32 C33 C34 . . . . 0.8(7) ?
    P2 C32 C33 C34 . . . . -173.5(3) ?
    C32 C33 C34 C35 . . . . -1.6(7) ?
    C33 C34 C35 C36 . . . . 0.7(7) ?
    C34 C35 C36 C37 . . . . 0.9(7) ?
    C35 C36 C37 C32 . . . . -1.7(7) ?
    C33 C32 C37 C36 . . . . 0.8(7) ?
    P2 C32 C37 C36 . . . . 175.2(4) ?
    C32 P2 C38 C39 . . . . -53.1(4) ?
    C26 P2 C38 C39 . . . . -171.6(3) ?
    C44 P2 C38 C39 . . . . 68.8(4) ?
    C32 P2 C38 C43 . . . . 127.4(4) ?
    C26 P2 C38 C43 . . . . 8.9(4) ?
    C44 P2 C38 C43 . . . . -110.7(4) ?
    C43 C38 C39 C40 . . . . 0.3(6) ?
    P2 C38 C39 C40 . . . . -179.2(3) ?
    C38 C39 C40 C41 . . . . -0.4(7) ?
    C39 C40 C41 C42 . . . . 0.2(7) ?
    C40 C41 C42 C43 . . . . 0.2(7) ?
    C41 C42 C43 C38 . . . . -0.4(7) ?
    C39 C38 C43 C42 . . . . 0.1(6) ?
    P2 C38 C43 C42 . . . . 179.6(3) ?
    C32 P2 C44 C45 . . . . 73.3(4) ?
    C38 P2 C44 C45 . . . . -46.2(4) ?
    C26 P2 C44 C45 . . . . -165.2(3) ?
    P2 C44 C45 C50 . . . . 97.8(4) ?
    P2 C44 C45 C46 . . . . -82.3(4) ?
    C50 C45 C46 C47 . . . . -0.2(6) ?
    C44 C45 C46 C47 . . . . 180.0(4) ?
    C45 C46 C47 C48 . . . . 0.0(6) ?
    C46 C47 C48 C49 . . . . 0.7(7) ?
    C46 C47 C48 Cl6 . . . . 179.7(3) ?
    C47 C48 C49 C50 . . . . -1.1(7) ?
    Cl6 C48 C49 C50 . . . . 179.8(3) ?
    C48 C49 C50 C45 . . . . 0.9(7) ?
    C46 C45 C50 C49 . . . . -0.3(6) ?
    C44 C45 C50 C49 . . . . 179.6(4) ?
loop_
    _geom_hbond_atom_site_label_D
    _geom_hbond_atom_site_label_H
    _geom_hbond_atom_site_label_A
    _geom_hbond_site_symmetry_A
    _geom_hbond_distance_DH
    _geom_hbond_distance_HA
    _geom_hbond_distance_DA
    _geom_hbond_angle_DHA
    _geom_hbond_publ_flag
    O1w H1w1 Cl1 . 0.84 2.59 3.361(4) 154 yes
    O1w H1w2 Cl2 . 0.84 2.41 3.184(4) 153 yes
    O2w H2w1 Cl1 . 0.84 2.58 3.385(9) 161 yes
    O3w H3w1 O4w . 0.84 2.31 3.12(2) 160 yes
    O3w H3w2 Cl3 . 0.84 2.43 3.27(2) 172 yes
    O4w H4w1 Cl1 . 0.84 2.29 3.090(10)
                                     158 yes
