# Supplementary material for: Bis[(4-chloro­benz­yl)triphenyl­phospho­nium] tetra­chloridozincate(II) trihydrate
Source: Acta Crystallogr Sect E Struct Rep Online. 2010 May 22;66(Pt 6):m690. doi: 10.1107/S1600536810018325 (PMC2979374; doi:10.1107/S1600536810018325)
Supplement: Supplementary file 2 [file e-66-0m690-Isup2.hkl]

# 
# h,k,l, Fc-squared, Fo-squared, sigma(Fo-squared) and status flag 
# 
data_I
_shelx_title '  P-1' 
_shelx_refln_list_code          4 
_shelx_F_calc_maximum      243.60 
_exptl_crystal_F_000      1068.00 
_reflns_d_resolution_high  0.7696 
 
loop_ 
 _symmetry_equiv_pos_as_xyz 
 'x, y, z' 
 '-x, -y, -z' 
 
_cell_length_a    11.2634 
_cell_length_b    14.2995 
_cell_length_c    16.9288 
_cell_angle_alpha  73.651 
_cell_angle_beta   73.527 
_cell_angle_gamma  68.205 
 
_shelx_F_squared_multiplier     1.000 
 
loop_ 
 _refln_index_h 
 _refln_index_k 
 _refln_index_l 
 _refln_F_squared_calc 
 _refln_F_squared_meas 
 _refln_F_squared_sigma 
 _refln_observed_status 
   1   0   0     5091.27     5628.79     87.34 o 
   2   0   0      115.21      104.00     20.21 o 
   3   0   0     1081.28     1152.24     47.95 o 
   4   0   0      404.10      361.11     35.86 o 
   5   0   0    15194.13    13192.12    231.58 o 
   6   0   0     4343.07     4130.41    111.08 o 
   7   0   0     1562.12     1527.49     83.35 o 
   8   0   0      225.56      160.82     59.14 o 
   9   0   0      519.89      665.43    142.03 o 
  10   0   0     1187.96     1340.57     97.27 o 
  11   0   0        9.47       43.43     49.92 o 
  12   0   0       29.08       81.84     57.66 o 
  13   0   0       41.65      -18.21     59.52 o 
 -13   1   0      502.95      513.95     85.34 o 
 -12   1   0     2665.29     2476.83    143.35 o 
 -11   1   0      721.02      867.53     89.73 o 
 -10   1   0     1816.80     2143.60    151.01 o 
  -9   1   0     1447.25     1276.66     92.80 o 
  -8   1   0     1533.87     1450.05     89.59 o 
  -7   1   0        4.26      -21.96     33.09 o 
  -6   1   0     7722.91     7104.53    159.39 o 
  -5   1   0     6470.86     5770.67    131.58 o 
  -4   1   0     1867.67     2001.65     88.62 o 
  -3   1   0     4444.99     4191.02     93.75 o 
  -2   1   0     8934.91     9272.44    283.35 o 
  -1   1   0      866.21     1020.07    107.81 o 
   0   1   0      820.53      529.14     19.77 o 
   1   1   0       70.86      131.21     16.70 o 
   2   1   0     8286.89     7686.25    153.83 o 
   3   1   0    19856.12    19561.16    362.55 o 
   4   1   0     3704.31     3567.41    110.91 o 
   5   1   0       45.30       59.82     34.90 o 
   6   1   0       67.08       73.43     40.87 o 
   7   1   0     5049.01     4635.74    141.33 o 
   8   1   0      151.06      186.45     46.60 o 
   9   1   0      428.27      418.35     60.53 o 
  10   1   0      779.40      789.82     76.65 o 
  11   1   0      137.36      122.11     53.50 o 
  12   1   0     1315.07     1611.73    115.86 o 
  13   1   0       15.55      -19.67     56.99 o 
 -12   2   0     1008.64     1141.90    107.47 o 
 -11   2   0       54.45      -14.02     62.11 o 
 -10   2   0        1.57        1.65     47.11 o 
  -9   2   0      102.51      180.22     52.50 o 
  -8   2   0       33.37       67.95     41.84 o 
  -7   2   0      804.50      811.57     66.76 o 
  -6   2   0      423.82      447.24     53.26 o 
  -5   2   0     3257.00     3116.38    118.34 o 
  -4   2   0      444.73      354.45     40.07 o 
  -3   2   0       67.44       66.82     39.05 o 
  -2   2   0     1739.01     1412.54     48.83 o 
  -1   2   0        1.66       42.71     19.47 o 
   0   2   0      329.00      291.12     17.78 o 
   1   2   0     7321.29     6783.55    450.70 o 
   2   2   0    18508.76    19322.04    282.36 o 
   3   2   0     1214.46     1065.16     58.53 o 
   4   2   0        9.59      -13.65     12.75 o 
   5   2   0     7420.91     8916.43    169.64 o 
   6   2   0    15983.95    15112.75    264.72 o 
   7   2   0     1894.04     1871.85     81.19 o 
   8   2   0      129.89      171.72     45.04 o 
   9   2   0      115.54       33.16     41.68 o 
  10   2   0       17.66       -6.99     74.34 o 
  11   2   0      467.18      440.53     69.26 o 
  12   2   0        1.25       41.99     54.11 o 
  13   2   0       56.63       -5.58     55.00 o 
 -12   3   0        0.07      -22.81     57.36 o 
 -11   3   0      610.50      490.05     92.17 o 
 -10   3   0      616.19      673.89     78.33 o 
  -9   3   0      134.56      198.88     53.74 o 
  -8   3   0      581.19      582.17     66.80 o 
  -7   3   0      278.31      284.05     63.66 o 
  -6   3   0     1065.28     1235.10     77.46 o 
  -5   3   0     2074.74     1801.79     76.60 o 
  -4   3   0     1681.86     1817.80     68.93 o 
  -3   3   0      546.46      713.37     46.44 o 
  -2   3   0      892.41      742.91     45.30 o 
  -1   3   0     2319.43     2751.28     70.03 o 
   0   3   0     8457.54     7635.95    124.62 o 
   1   3   0      244.97      247.64     46.16 o 
   2   3   0     2919.96     3512.43     73.57 o 
   3   3   0       15.83        7.37     22.00 o 
   4   3   0      741.51      922.16     47.70 o 
   5   3   0     4036.90     3458.00    186.92 o 
   6   3   0     8415.75     8524.38    308.14 o 
   7   3   0       33.26       60.75     31.04 o 
   8   3   0      246.46      320.78     52.28 o 
   9   3   0     1451.77     1403.83     88.85 o 
  10   3   0      959.17      971.86     81.59 o 
  11   3   0      196.51      167.90     56.10 o 
  12   3   0       59.78       35.04     69.47 o 
  13   3   0      474.96      569.74     94.37 o 
 -11   4   0       90.16       40.45     58.33 o 
 -10   4   0      215.96      339.86     81.35 o 
  -9   4   0       55.92      121.96     52.41 o 
  -8   4   0      290.42      236.32     69.36 o 
  -7   4   0     4205.38     3967.21    131.23 o 
  -6   4   0      347.72      285.68     46.95 o 
  -5   4   0      127.56       95.54     35.28 o 
  -4   4   0      286.70      295.77     40.49 o 
  -3   4   0     8710.53     8234.02    667.30 o 
  -2   4   0     2841.66     2541.12     72.47 o 
  -1   4   0     1326.73     1172.32     46.79 o 
   0   4   0       10.39      107.65     21.57 o 
   1   4   0      323.50      401.09     40.96 o 
   2   4   0     5739.53     5398.79    101.95 o 
   3   4   0     1337.87     1243.70     49.27 o 
   4   4   0      353.31      440.17     37.76 o 
   5   4   0      181.47      304.76     38.29 o 
   6   4   0      155.02      140.22     35.19 o 
   7   4   0     1305.74     1219.60     72.09 o 
   8   4   0       25.99       -1.49     31.06 o 
   9   4   0        3.25       -5.00     25.39 o 
  10   4   0      514.24      376.38     56.30 o 
  11   4   0       40.61      124.42     49.95 o 
  12   4   0     1510.63     1235.73     99.60 o 
  13   4   0       10.08       34.03     54.97 o 
 -11   5   0       13.59       24.37     55.15 o 
 -10   5   0        1.00       70.42     53.58 o 
  -9   5   0      805.55      766.80     82.04 o 
  -8   5   0      365.81      301.63     59.14 o 
  -7   5   0      222.43      214.39     51.72 o 
  -6   5   0      251.77      182.51     44.82 o 
  -5   5   0        5.93        3.79     33.27 o 
  -4   5   0     1605.31     1499.43    106.96 o 
  -3   5   0        9.53       -3.70     26.97 o 
  -2   5   0       41.80      103.63     80.19 o 
  -1   5   0       78.65        7.48     30.51 o 
   0   5   0      943.71     1250.29     48.70 o 
   1   5   0     2998.07     2674.21     77.56 o 
   2   5   0     5884.43     6285.46    117.08 o 
   3   5   0       28.41       80.27     26.25 o 
   4   5   0     1366.45     1387.03     79.75 o 
   5   5   0      654.49      627.35     47.12 o 
   6   5   0     2265.65     2027.25     75.55 o 
   7   5   0     1262.31     1256.84     72.24 o 
   8   5   0       53.63       27.52     42.27 o 
   9   5   0      376.57      432.08     58.78 o 
  10   5   0       23.05        1.48     41.37 o 
  11   5   0     3180.50     3315.28    129.28 o 
  12   5   0      252.67      145.96     56.62 o 
  13   5   0        8.58       -3.87     68.36 o 
  14   5   0      213.80      217.88     92.24 o 
 -11   6   0       97.18       26.51     77.32 o 
 -10   6   0      101.47      138.36     59.60 o 
  -9   6   0        3.68       36.98     52.36 o 
  -8   6   0      265.50      219.91     55.14 o 
  -7   6   0       15.83      -12.87     46.03 o 
  -6   6   0       81.86       53.56     41.30 o 
  -5   6   0      127.48      112.94     39.32 o 
  -4   6   0     1149.70     1156.55     90.10 o 
  -3   6   0     5911.63     6244.34    142.91 o 
  -2   6   0     2193.11     2329.71     91.52 o 
  -1   6   0     2174.27     2762.95     78.93 o 
   0   6   0     1498.20     1298.88     50.93 o 
   1   6   0     6054.09     5395.65    130.27 o 
   2   6   0     2348.30     2543.22     68.22 o 
   3   6   0      479.03      585.01     41.20 o 
   4   6   0     2780.08     3023.30    117.78 o 
   5   6   0     1733.42     1664.01     66.10 o 
   6   6   0     2146.04     1947.32     75.04 o 
   7   6   0     2019.15     2054.95     82.54 o 
   8   6   0       89.65       68.33     40.64 o 
   9   6   0       94.28       26.28     45.40 o 
  10   6   0       21.10      -19.82     40.20 o 
  11   6   0       72.24       84.20     49.79 o 
  12   6   0      274.86      246.49     77.12 o 
  13   6   0      679.06      788.88    114.38 o 
  14   6   0      368.18      241.55     91.51 o 
 -10   7   0       65.79       60.91     59.09 o 
  -9   7   0       10.63       45.15     54.35 o 
  -8   7   0        1.12       -4.66     49.40 o 
  -7   7   0      338.16      279.24     54.11 o 
  -6   7   0      111.94       99.51     46.21 o 
  -5   7   0      696.74      721.59     68.20 o 
  -4   7   0      880.41      943.55     97.48 o 
  -3   7   0       71.53       46.78     34.84 o 
  -2   7   0      254.85      342.19     41.12 o 
  -1   7   0     2201.75     2298.34     82.30 o 
   0   7   0     4127.56     3321.82    117.96 o 
   1   7   0       99.47       57.81     27.29 o 
   2   7   0       78.62       21.18     25.51 o 
   3   7   0       31.16       70.25     28.32 o 
   4   7   0     8072.02     8464.32    219.19 o 
   5   7   0     1097.61     1120.54     60.79 o 
   6   7   0        4.07      -43.01     28.67 o 
   7   7   0     1606.80     1647.25     80.88 o 
   8   7   0      459.53      547.74     58.75 o 
   9   7   0     1828.17     1739.97     92.45 o 
  10   7   0      330.16      308.98     57.28 o 
  11   7   0      213.35      269.99     75.30 o 
  12   7   0      407.25      370.97     84.37 o 
  13   7   0      705.65      821.27    295.19 o 
  -9   8   0      328.19      365.88     74.11 o 
  -8   8   0      344.53      465.94     94.29 o 
  -7   8   0      324.06      381.38     65.59 o 
  -6   8   0     1106.37     1221.85     90.64 o 
  -5   8   0       44.31      163.26     48.14 o 
  -4   8   0      882.93      888.05     70.75 o 
  -3   8   0       16.71       53.27     34.66 o 
  -2   8   0     3015.79     2963.47     94.66 o 
  -1   8   0     7196.42     7221.44    152.57 o 
   0   8   0      613.95      589.98     42.24 o 
   1   8   0     1459.62     1166.72     70.69 o 
   2   8   0     4702.31     3993.40    129.67 o 
   3   8   0     8188.67     8206.72    159.44 o 
   4   8   0     6604.84     6432.18    139.16 o 
   5   8   0      427.76      424.37     46.37 o 
   6   8   0        4.38      -49.35     32.90 o 
   7   8   0     1906.45     1917.79     87.87 o 
   8   8   0     3166.09     3090.02    108.97 o 
   9   8   0      464.20      511.31     77.05 o 
  10   8   0     1320.92     1562.71    125.69 o 
  11   8   0      135.62      131.55     69.55 o 
  12   8   0       57.29       44.62     67.56 o 
  13   8   0       56.81      187.05     82.80 o 
  -9   9   0      848.88      751.38    117.52 o 
  -8   9   0      128.83       72.39     66.24 o 
  -7   9   0      104.33      118.85     72.95 o 
  -6   9   0      255.73      283.88     75.54 o 
  -5   9   0      193.23      170.19     51.73 o 
  -4   9   0     1664.26     1754.50     95.40 o 
  -3   9   0     3014.58     2758.62    101.63 o 
  -2   9   0     1000.22     1073.20     72.19 o 
  -1   9   0        0.76       24.38     32.40 o 
   0   9   0      185.43      255.48     39.63 o 
   1   9   0     3223.48     3164.91     93.20 o 
   2   9   0      854.16      864.57     59.50 o 
   3   9   0       72.95      135.92     34.72 o 
   4   9   0     3269.36     3333.59     97.80 o 
   5   9   0       10.40       12.94     33.67 o 
   6   9   0     1406.29     1691.42    118.43 o 
   7   9   0      101.74      153.18     55.97 o 
   8   9   0      698.50      698.12     65.16 o 
   9   9   0      191.79      123.35     60.34 o 
  10   9   0      689.00      784.02    117.33 o 
  11   9   0      597.54      742.00    101.97 o 
  12   9   0       92.69      -50.59     60.75 o 
  13   9   0      130.94      126.16     78.68 o 
  -8  10   0      603.02      458.00     99.54 o 
  -7  10   0        5.18        9.15     64.90 o 
  -6  10   0      239.66      141.40     97.61 o 
  -5  10   0      432.70      370.99     80.40 o 
  -4  10   0      242.57       78.51     71.04 o 
  -3  10   0      565.50      645.23     86.94 o 
  -2  10   0     1263.79     1109.68    103.74 o 
  -1  10   0      244.05      246.15     63.93 o 
   0  10   0       18.13       48.68     51.43 o 
   1  10   0        2.65      -22.77     41.92 o 
   2  10   0     6448.90     6495.95    279.51 o 
   3  10   0      580.42      486.06     47.73 o 
   4  10   0        9.52       17.29     36.11 o 
   5  10   0     1179.68     1215.59     71.67 o 
   6  10   0      507.81      585.14     59.30 o 
   7  10   0       96.59       70.98     43.51 o 
   8  10   0     1968.36     2240.52    130.38 o 
   9  10   0      400.20      473.74    112.00 o 
  10  10   0      536.53      446.31     98.61 o 
  11  10   0      311.59      445.72    198.06 o 
  12  10   0        3.65       54.46     66.56 o 
  13  10   0       28.03      114.22     78.34 o 
  -7  11   0      339.18      231.76     85.63 o 
  -6  11   0      141.41      135.35     76.57 o 
  -5  11   0        0.55       88.57     65.70 o 
  -4  11   0      241.51      311.31     86.01 o 
  -3  11   0      556.27      733.37     99.03 o 
  -2  11   0       13.83      -91.23     80.09 o 
  -1  11   0      960.34     1002.81    102.22 o 
   0  11   0       71.22      115.64     81.43 o 
   1  11   0      448.39      405.92     70.55 o 
   2  11   0        5.38      -13.06     30.34 o 
   3  11   0      861.72      904.22     87.82 o 
   4  11   0      535.29      627.21     77.48 o 
   5  11   0      371.02      435.23     70.34 o 
   6  11   0     1188.51     1287.41     79.55 o 
   7  11   0       52.33      -17.37     39.64 o 
   8  11   0      231.43      148.12     66.13 o 
   9  11   0      716.13      789.33    101.82 o 
  10  11   0      173.61      279.39     79.52 o 
  11  11   0       18.61       43.55     67.62 o 
  12  11   0      352.18      363.59     88.50 o 
  13  11   0       67.63       40.96     99.94 o 
  -6  12   0      456.26      522.85    103.90 o 
  -5  12   0        3.74      132.55     74.49 o 
  -4  12   0       11.22      113.14     68.97 o 
  -3  12   0     1076.34     1083.49    113.80 o 
  -2  12   0      165.38      155.38    106.58 o 
  -1  12   0       37.82       74.30     61.69 o 
   0  12   0      994.78     1069.03    132.85 o 
   1  12   0       26.12      -34.82     49.54 o 
   2  12   0      402.41      354.29    106.37 o 
   3  12   0      577.01      722.79     89.04 o 
   4  12   0     1194.79     1227.57    103.76 o 
   5  12   0      349.27      360.49     90.52 o 
   6  12   0     2253.40     2414.39    124.95 o 
   7  12   0      159.73      186.55     94.03 o 
   8  12   0      476.50      845.57    146.04 o 
   9  12   0       37.23       79.61     89.46 o 
  10  12   0      655.76      517.32    136.92 o 
  11  12   0      215.12      256.79    117.14 o 
  12  12   0        0.51       35.29     70.53 o 
  -5  13   0      329.75      598.78    154.33 o 
  -4  13   0      271.76      241.79     84.84 o 
  -3  13   0      151.68      168.49     76.35 o 
  -2  13   0     1339.25     1481.21    131.88 o 
  -1  13   0      170.01      122.56     76.98 o 
   0  13   0      559.47      714.09     99.50 o 
   1  13   0     2390.28     2506.91    204.08 o 
   2  13   0      427.82      187.49     92.26 o 
   3  13   0       31.52       51.27     59.68 o 
   4  13   0      129.27      181.01     71.89 o 
   5  13   0       19.83      -18.07     56.60 o 
   6  13   0      372.85      248.25     94.39 o 
   7  13   0        0.52     -114.85     76.57 o 
   8  13   0       33.67       26.75     75.39 o 
   9  13   0        5.74      111.05     96.27 o 
  10  13   0     1681.71     1699.75    200.33 o 
  11  13   0       65.13     -116.66     79.09 o 
  12  13   0       31.47      -78.99     91.54 o 
  -4  14   0      344.29      305.11     89.29 o 
  -3  14   0      401.69      479.60    175.97 o 
  -2  14   0      207.15      320.68     87.23 o 
  -1  14   0        6.89        1.24     64.88 o 
   0  14   0      102.11       87.26     67.77 o 
   1  14   0      237.42      184.66     73.44 o 
   2  14   0      448.73      290.73     75.11 o 
   3  14   0      251.61      109.52     67.37 o 
   4  14   0     1028.71     1006.91    106.77 o 
   5  14   0      503.37      445.43    126.36 o 
   6  14   0      241.58      114.63     94.63 o 
   7  14   0      499.89      545.14    140.62 o 
   8  14   0      330.75      512.00    139.27 o 
   9  14   0        9.40      -25.01     83.88 o 
  10  14   0       92.48       68.39    103.81 o 
  11  14   0      683.69      648.59    153.78 o 
  -3  15   0       41.76        3.47     74.50 o 
  -2  15   0      665.55      639.67    175.74 o 
  -1  15   0        1.51      -68.10     66.86 o 
   0  15   0       55.71      135.70     73.15 o 
   1  15   0       66.41       98.67    134.95 o 
   2  15   0      434.15      192.03    143.38 o 
   3  15   0     1042.60     1034.67    114.50 o 
   4  15   0       95.72      101.48    104.71 o 
   5  15   0       28.33     -120.52     84.36 o 
   6  15   0       65.98      -48.92     93.20 o 
   7  15   0      260.40      339.36    131.50 o 
   8  15   0      535.89      351.53    127.41 o 
   9  15   0       45.23      160.22    116.13 o 
  10  15   0        1.86       81.34    108.92 o 
  -1  16   0      107.18      189.66    135.57 o 
   0  16   0       74.46      137.73     82.19 o 
   1  16   0       47.97       60.99    153.01 o 
   2  16   0       93.12       90.60     80.88 o 
   3  16   0      112.88      214.79    116.63 o 
   4  16   0      162.27      131.22    109.37 o 
   5  16   0       78.65      -48.05     97.82 o 
   6  16   0      507.22      256.22    120.82 o 
   7  16   0       88.37      -46.73     94.31 o 
   8  16   0       26.08       25.20    104.59 o 
   9  16   0       88.50       84.48    112.41 o 
   1  17   0      174.55      181.94    117.42 o 
   2  17   0      450.71      743.51    160.95 o 
   3  17   0      348.64      370.29    135.17 o 
   4  17   0       18.03      -58.01     92.48 o 
   5  17   0      121.69      266.89    132.98 o 
   6  17   0       16.65       10.73    113.41 o 
   7  17   0       14.11      -71.72    103.73 o 
   8  17   0       97.32     -124.98     91.46 o 
  -7 -17   1        1.06      -55.53    106.29 o 
  -6 -17   1      577.80      546.04    150.90 o 
  -5 -17   1       66.80     -138.64     92.43 o 
  -4 -17   1       26.81      -81.25    100.06 o 
  -3 -17   1      398.87      567.28    155.61 o 
  -2 -17   1      629.83      675.34    164.32 o 
  -1 -17   1      715.73      918.43    171.37 o 
  -9 -16   1        0.24       25.42    112.48 o 
  -8 -16   1       78.90      169.67    127.94 o 
  -7 -16   1      345.44      259.79    119.21 o 
  -6 -16   1       65.71       73.17    104.70 o 
  -5 -16   1      102.80      -37.16     99.85 o 
  -4 -16   1       18.31      -23.32     89.61 o 
  -3 -16   1       90.76      -33.60     93.67 o 
  -2 -16   1        3.88      -93.07     62.05 o 
  -1 -16   1        8.46      -61.55     98.21 o 
   0 -16   1      134.16       91.52     82.12 o 
   1 -16   1      267.92      190.48    134.86 o 
 -10 -15   1        0.55     -104.97     87.88 o 
  -9 -15   1       20.39      -50.29     90.98 o 
  -8 -15   1     1260.52     1226.65    179.65 o 
  -7 -15   1      364.11      174.69    117.61 o 
  -6 -15   1      630.89      400.64    126.81 o 
  -5 -15   1      409.23      460.77    138.31 o 
  -4 -15   1      667.27      646.80    148.90 o 
  -3 -15   1      499.00      195.44    152.45 o 
  -2 -15   1        2.77       59.73    107.22 o 
  -1 -15   1      400.56      437.24     94.84 o 
   0 -15   1     3420.51     3813.45    268.29 o 
   1 -15   1      585.47      508.80    145.76 o 
   2 -15   1      148.15      206.00    118.59 o 
   3 -15   1      228.61      120.26     83.55 o 
 -11 -14   1       81.13       30.21     95.80 o 
 -10 -14   1      544.67      538.20    134.31 o 
  -9 -14   1      302.44      415.13    131.10 o 
  -8 -14   1        6.53       17.78     88.52 o 
  -7 -14   1      250.86      299.36    122.11 o 
  -6 -14   1      317.56      342.56    121.87 o 
  -5 -14   1      378.49      423.68    116.97 o 
  -4 -14   1       38.41      186.35     72.52 o 
  -3 -14   1      138.00      122.09     59.57 o 
  -2 -14   1     1510.35     1412.34    346.56 o 
  -1 -14   1       22.10       15.55     62.58 o 
   0 -14   1      108.32       39.26     77.38 o 
   1 -14   1       13.67       46.52     65.65 o 
   2 -14   1       85.97      128.21     72.34 o 
   3 -14   1      470.49      459.28    100.60 o 
   4 -14   1      368.76      410.31    204.60 o 
 -12 -13   1      243.71      111.00    117.46 o 
 -11 -13   1      919.00      959.08    170.81 o 
 -10 -13   1      743.88      850.08    156.60 o 
  -9 -13   1       46.08       22.09     90.51 o 
  -8 -13   1       13.86       11.05     86.19 o 
  -7 -13   1      290.11      338.03    108.83 o 
  -6 -13   1       80.04      222.57    108.05 o 
  -5 -13   1      251.83      234.21     70.23 o 
  -4 -13   1       23.11       43.55     64.33 o 
  -3 -13   1      181.10      123.73     75.05 o 
  -2 -13   1      494.48      401.91     79.11 o 
  -1 -13   1      155.59      186.40     69.64 o 
   0 -13   1      244.24      225.02     77.64 o 
   1 -13   1       16.80       14.86     62.84 o 
   2 -13   1      658.31      664.82    100.28 o 
   3 -13   1      272.03      288.04     86.97 o 
   4 -13   1        7.17       76.24     74.10 o 
   5 -13   1        7.77      131.65     79.49 o 
 -12 -12   1      268.67      390.38    122.89 o 
 -11 -12   1      108.95        4.26     96.00 o 
 -10 -12   1      705.81      674.15    142.39 o 
  -9 -12   1      104.37       99.59     93.26 o 
  -8 -12   1      215.70      185.22    101.85 o 
  -7 -12   1      510.93      582.48    133.05 o 
  -6 -12   1       27.24      -40.55     71.28 o 
  -5 -12   1      332.93      447.74    105.61 o 
  -4 -12   1      160.24      118.95     60.37 o 
  -3 -12   1      200.81      133.49     54.33 o 
  -2 -12   1     1830.29     2189.68    248.74 o 
  -1 -12   1      541.73      652.72     88.29 o 
   0 -12   1     1286.78     1222.23    116.46 o 
   1 -12   1        4.58        2.56     58.49 o 
   2 -12   1        2.48       27.75    101.42 o 
   3 -12   1     2159.07     2608.96    238.64 o 
   4 -12   1      101.00      105.14     65.44 o 
   5 -12   1      130.70       17.96     68.80 o 
   6 -12   1      225.97      114.38    126.90 o 
 -12 -11   1       16.51       82.85     74.26 o 
 -11 -11   1      576.99      602.61     99.38 o 
 -10 -11   1     1111.27     1213.45    193.50 o 
  -9 -11   1      279.91      445.94     79.50 o 
  -8 -11   1        5.79       28.85     56.63 o 
  -7 -11   1     1285.13     1491.08    207.22 o 
  -6 -11   1      401.51      273.77     66.21 o 
  -5 -11   1     6812.73     6685.63    207.17 o 
  -4 -11   1       62.91       43.85     54.05 o 
  -3 -11   1      467.49      408.69    142.79 o 
  -2 -11   1       17.37       84.38     58.69 o 
  -1 -11   1      632.51      574.45     82.31 o 
   0 -11   1     4745.47     4830.10    181.30 o 
   1 -11   1       10.77       -9.19     55.83 o 
   2 -11   1     1448.93     1344.31    169.11 o 
   3 -11   1      423.19      448.41     83.69 o 
   4 -11   1       15.48      -41.71     58.90 o 
   5 -11   1      388.48      442.19     89.38 o 
   6 -11   1      405.82      401.79    218.44 o 
   7 -11   1      136.42      136.02     80.07 o 
 -13 -10   1       58.98      -35.47     68.90 o 
 -12 -10   1      188.97       69.32     73.37 o 
 -11 -10   1      751.43      863.12    107.32 o 
 -10 -10   1       75.10       90.05     65.17 o 
  -9 -10   1      862.72      976.05    103.20 o 
  -8 -10   1       63.03      166.17     48.56 o 
  -7 -10   1      217.39      191.24     47.98 o 
  -6 -10   1     3561.38     3516.00    112.36 o 
  -5 -10   1      617.58      688.27     57.96 o 
  -4 -10   1     2392.64     2429.33    201.54 o 
  -3 -10   1     1075.95      917.70    266.95 o 
  -2 -10   1      341.91      410.53     66.44 o 
  -1 -10   1       18.95      -28.75     48.00 o 
   0 -10   1       30.45       19.46     48.84 o 
   1 -10   1        2.72      -40.24     49.81 o 
   2 -10   1       52.39      168.36     98.53 o 
   3 -10   1      608.00      954.44    242.46 o 
   4 -10   1      117.71       58.02     59.46 o 
   5 -10   1      291.36      374.80    101.34 o 
   6 -10   1     1179.73     1348.22    131.73 o 
   7 -10   1      968.13     1041.12    191.86 o 
   8 -10   1       82.40       61.95     76.78 o 
 -13  -9   1      404.57      658.48    219.41 o 
 -12  -9   1     1317.39     1209.55    160.05 o 
 -11  -9   1      167.52      234.75     76.80 o 
 -10  -9   1       10.43       11.69     64.51 o 
  -9  -9   1        1.35      -38.21     40.15 o 
  -8  -9   1      327.62      428.46     56.47 o 
  -7  -9   1       73.99       66.66     41.45 o 
  -6  -9   1     2393.99     2272.11     88.71 o 
  -5  -9   1      109.81      132.30     39.17 o 
  -4  -9   1      293.87      216.91     39.60 o 
  -3  -9   1     3334.76     3416.83    146.28 o 
  -2  -9   1     1563.23     1441.85     59.18 o 
  -1  -9   1       10.69       38.47     46.08 o 
   0  -9   1        7.80       30.28     63.38 o 
   1  -9   1     3116.21     2956.31    133.14 o 
   2  -9   1     1779.62     1686.21    147.87 o 
   3  -9   1      932.58      999.24     98.96 o 
   4  -9   1      188.85      151.20     73.19 o 
   5  -9   1      157.41      231.36    118.95 o 
   6  -9   1      134.08      121.07     65.63 o 
   7  -9   1      448.54      311.06     83.78 o 
   8  -9   1      751.92      800.60    109.85 o 
   9  -9   1        0.08      -72.81     69.91 o 
 -13  -8   1      150.07       73.22     77.37 o 
 -12  -8   1       36.89       83.19     70.73 o 
 -11  -8   1      639.30      772.75    103.41 o 
 -10  -8   1     1631.73     1901.86    108.62 o 
  -9  -8   1       83.99       97.38     45.77 o 
  -8  -8   1     1331.21     1413.73     85.76 o 
  -7  -8   1       84.16       49.81     38.64 o 
  -6  -8   1       14.37       29.67     35.46 o 
  -5  -8   1     4833.57     4844.86    122.71 o 
  -4  -8   1       48.87      -12.05     35.30 o 
  -3  -8   1      733.33      801.41     85.55 o 
  -2  -8   1     4507.88     4507.84    102.55 o 
  -1  -8   1       56.62       24.35     21.95 o 
   0  -8   1     6711.96     6842.66    178.30 o 
   1  -8   1     2956.80     3112.32    114.12 o 
   2  -8   1      218.03      250.28     40.26 o 
   3  -8   1      358.26      493.93     83.22 o 
   4  -8   1     1526.51     1681.15     89.64 o 
   5  -8   1     1972.04     2088.98    197.58 o 
   6  -8   1      772.27      753.68     74.84 o 
   7  -8   1      478.94      489.62     67.75 o 
   8  -8   1      218.82      152.66     75.60 o 
   9  -8   1      971.22     1021.69    127.58 o 
 -13  -7   1       10.86       20.61     68.89 o 
 -12  -7   1       67.52      106.31     72.71 o 
 -11  -7   1      288.32      380.18     63.65 o 
 -10  -7   1      212.10      242.59     53.72 o 
  -9  -7   1       11.94      -36.38     50.39 o 
  -8  -7   1     2588.64     2663.75    102.91 o 
  -7  -7   1      933.41      842.72     80.96 o 
  -6  -7   1     4029.47     4260.14    117.29 o 
  -5  -7   1        4.80       13.12     30.00 o 
  -4  -7   1      853.43      836.51     53.04 o 
  -3  -7   1     2753.37     2600.80     76.26 o 
  -2  -7   1     1336.39     1238.35    108.47 o 
  -1  -7   1     9770.27     9473.24    299.66 o 
   0  -7   1       70.51      102.17     21.83 o 
   1  -7   1     1918.87     1764.93     64.28 o 
   2  -7   1     8859.48     8979.88    178.10 o 
   3  -7   1      972.53     1002.13     64.84 o 
   4  -7   1     1600.12     1607.26     82.16 o 
   5  -7   1     2063.39     2161.53     97.03 o 
   6  -7   1      322.52      316.11     70.59 o 
   7  -7   1     1147.74     1200.33    114.82 o 
   8  -7   1      912.02      818.75    107.02 o 
   9  -7   1     1017.83     1194.43    115.12 o 
  10  -7   1       59.09      107.91     63.65 o 
 -13  -6   1       33.93       21.53     73.61 o 
 -12  -6   1        1.61      -27.57     46.94 o 
 -11  -6   1      165.69      119.03     53.53 o 
 -10  -6   1      426.44      427.96     60.79 o 
  -9  -6   1     2840.81     2796.13    108.18 o 
  -8  -6   1     1580.88     1663.72     91.59 o 
  -7  -6   1     5324.30     5316.79    137.78 o 
  -6  -6   1      305.55      262.71     41.58 o 
  -5  -6   1     1159.16     1188.44     61.33 o 
  -4  -6   1     4087.70     3830.61     97.73 o 
  -3  -6   1     6738.53     6629.19    131.41 o 
  -2  -6   1     1946.38     1872.23    110.91 o 
  -1  -6   1      801.78      621.11     47.06 o 
   0  -6   1     3991.85     4508.18     93.54 o 
   1  -6   1     1961.28     1685.57     58.01 o 
   2  -6   1     2750.42     2929.23    102.13 o 
   3  -6   1      130.28      157.95     35.92 o 
   4  -6   1     1359.89     1326.08     72.40 o 
   5  -6   1      739.74      682.97     63.98 o 
   6  -6   1     3650.12     3723.88    213.73 o 
   7  -6   1      363.20      451.13     63.54 o 
   8  -6   1       12.08       -1.77     43.18 o 
   9  -6   1      824.19      827.25     86.49 o 
  10  -6   1       20.10       88.53     70.89 o 
  11  -6   1      552.30      553.99     97.52 o 
 -13  -5   1     2422.80     2613.83    183.72 o 
 -12  -5   1      979.84      922.28     87.35 o 
 -11  -5   1       70.54       -3.00     42.31 o 
 -10  -5   1      400.97      483.24     81.42 o 
  -9  -5   1        3.06       10.23     53.49 o 
  -8  -5   1     2895.85     2909.20    169.78 o 
  -7  -5   1     1264.10     1286.26     74.60 o 
  -6  -5   1      287.23      289.68     40.61 o 
  -5  -5   1     3477.91     3703.70     99.33 o 
  -4  -5   1        5.01       39.68     26.56 o 
  -3  -5   1     1764.87     1880.63     82.47 o 
  -2  -5   1      556.31      535.84     42.22 o 
  -1  -5   1     7930.63     8290.05    141.52 o 
   0  -5   1      705.52      612.80     54.36 o 
   1  -5   1       23.27        6.53     21.62 o 
   2  -5   1       23.27       85.74     42.69 o 
   3  -5   1      195.24      297.82     41.71 o 
   4  -5   1        2.38       15.12     31.01 o 
   5  -5   1     2399.42     2234.30    110.80 o 
   6  -5   1      420.84      260.24     67.52 o 
   7  -5   1     3386.71     3386.28    123.29 o 
   8  -5   1      277.71      327.12     69.13 o 
   9  -5   1     1286.83     1165.59    119.99 o 
  10  -5   1      138.59      169.16     60.60 o 
  11  -5   1      125.80      157.32     63.54 o 
 -13  -4   1       13.48      -16.24     55.08 o 
 -12  -4   1        0.21       18.93     49.83 o 
 -11  -4   1       16.21       17.08     46.37 o 
 -10  -4   1      366.00      406.04     60.90 o 
  -9  -4   1      252.68      226.85     72.91 o 
  -8  -4   1       73.31       80.23     64.61 o 
  -7  -4   1      981.50      920.80    138.61 o 
  -6  -4   1     8437.91     8431.16    214.32 o 
  -5  -4   1     3852.41     3371.57    117.17 o 
  -4  -4   1      441.96      325.32     38.18 o 
  -3  -4   1       86.30      118.04     35.04 o 
  -2  -4   1      414.29      465.19     40.54 o 
  -1  -4   1     5312.91     5330.46    102.80 o 
   0  -4   1     8448.98     8260.92    181.81 o 
   1  -4   1       71.82      107.23     24.29 o 
   2  -4   1      990.94     1252.32     54.00 o 
   3  -4   1     1574.66     1568.19     70.44 o 
   4  -4   1     2493.41     2328.77    104.02 o 
   5  -4   1        9.32      -13.89     30.84 o 
   6  -4   1     1157.79     1153.01     76.48 o 
   7  -4   1        8.33      -30.91     66.00 o 
   8  -4   1      298.27      301.12     57.67 o 
   9  -4   1     1377.45     1370.14    125.93 o 
  10  -4   1      624.75      709.86     82.29 o 
  11  -4   1      104.46      212.84     65.89 o 
  12  -4   1      379.87      457.36    120.82 o 
 -13  -3   1      156.07      151.57     63.09 o 
 -12  -3   1      501.44      527.06    134.56 o 
 -11  -3   1     1684.43     1701.37    110.06 o 
 -10  -3   1      120.73      124.35     48.68 o 
  -9  -3   1     1141.99     1107.54     81.05 o 
  -8  -3   1     1299.72     1374.27     89.19 o 
  -7  -3   1      739.60      758.64     59.78 o 
  -6  -3   1    16763.30    16442.96    283.23 o 
  -5  -3   1     5559.71     5491.57    121.98 o 
  -4  -3   1      558.84      387.98     78.41 o 
  -3  -3   1     1220.68     1369.11    118.75 o 
  -2  -3   1     6221.40     6649.58    143.39 o 
  -1  -3   1     6562.97     6323.97    107.08 o 
   0  -3   1      537.73      382.76     40.54 o 
   1  -3   1      589.10      410.54     30.20 o 
   2  -3   1       74.73      118.69     26.71 o 
   3  -3   1      228.69      209.57     30.80 o 
   4  -3   1     1422.54     1383.17     69.44 o 
   5  -3   1      783.06      631.32     70.37 o 
   6  -3   1      808.34      820.75     64.21 o 
   7  -3   1       22.04       30.04     38.99 o 
   8  -3   1       23.65       -8.84     55.44 o 
   9  -3   1     1137.42     1027.37    101.91 o 
  10  -3   1      336.93      524.81     74.14 o 
  11  -3   1     1619.97     1628.27    116.38 o 
  12  -3   1       19.75       83.96     74.84 o 
 -13  -2   1       52.33       78.79     59.71 o 
 -12  -2   1       10.12      -14.37     50.96 o 
 -11  -2   1      236.73      206.49     58.52 o 
 -10  -2   1        1.48      -59.77     39.85 o 
  -9  -2   1        4.62       -4.56     37.66 o 
  -8  -2   1      655.84      643.64     61.47 o 
  -7  -2   1      114.11      135.96     38.58 o 
  -6  -2   1      852.85      820.04     58.05 o 
  -5  -2   1      583.63      597.82     46.78 o 
  -4  -2   1    11782.69    11185.83    193.10 o 
  -3  -2   1    15137.89    15688.45    245.04 o 
  -2  -2   1      961.09      954.13     39.26 o 
  -1  -2   1      435.24      425.79     23.97 o 
   0  -2   1     1488.16     1609.10     53.09 o 
   1  -2   1     9764.16     9392.19    183.47 o 
   2  -2   1       46.81       50.21     22.28 o 
   3  -2   1     1432.85     1446.65     56.68 o 
   4  -2   1      127.63       59.44     33.88 o 
   5  -2   1     1050.19     1046.43     63.74 o 
   6  -2   1     1236.52     1032.91     67.85 o 
   7  -2   1       22.39       55.11     73.74 o 
   8  -2   1      630.51      627.94     67.05 o 
   9  -2   1       16.96       36.74     43.44 o 
  10  -2   1     1079.08     1085.15     92.29 o 
  11  -2   1     1033.76      986.40     93.53 o 
  12  -2   1       59.81        0.32     66.09 o 
 -13  -1   1       13.35       -0.20     57.35 o 
 -12  -1   1       58.48      137.94     57.92 o 
 -11  -1   1      695.08      877.69     86.14 o 
 -10  -1   1      284.64      288.23     57.98 o 
  -9  -1   1      744.45      840.10     76.34 o 
  -8  -1   1       94.88       59.02     41.51 o 
  -7  -1   1     2827.83     2917.87     99.51 o 
  -6  -1   1     1527.18     1459.15     75.38 o 
  -5  -1   1     5801.20     5147.76    119.42 o 
  -4  -1   1     1338.76     1344.88     55.78 o 
  -3  -1   1    15863.41    17247.46    265.44 o 
  -2  -1   1        9.26       31.33     19.82 o 
  -1  -1   1     1694.59     1449.09     43.11 o 
   0  -1   1       15.85       26.12     12.42 o 
   1  -1   1     1190.18     1369.25     37.28 o 
   2  -1   1      144.34      256.59     31.54 o 
   3  -1   1     8477.43     8816.29    157.21 o 
   4  -1   1    13638.59    13180.00    225.36 o 
   5  -1   1    10186.69    10029.73    191.17 o 
   6  -1   1       36.44       21.28     40.28 o 
   7  -1   1      262.77      280.61     63.35 o 
   8  -1   1     1262.82     1246.15     82.89 o 
   9  -1   1      614.57      719.35     73.27 o 
  10  -1   1     1085.50     1097.72     91.92 o 
  11  -1   1     1667.83     1756.70    250.00 o 
  12  -1   1       76.48       14.02     55.66 o 
  13  -1   1        1.31      -26.98     54.87 o 
 -13   0   1        3.18       47.86     62.77 o 
 -12   0   1       22.07      -29.19     51.89 o 
 -11   0   1      985.59     1022.97    115.71 o 
 -10   0   1      197.99      140.83     53.42 o 
  -9   0   1     2654.87     2503.12    130.09 o 
  -8   0   1     1471.81     1520.89     92.08 o 
  -7   0   1      215.02      274.55     45.53 o 
  -6   0   1     4140.83     3854.43    134.53 o 
  -5   0   1       88.03      171.83     48.35 o 
  -4   0   1     2293.50     1831.47     66.42 o 
  -3   0   1      746.72      720.60     40.74 o 
  -2   0   1    17975.59    18583.03    334.27 o 
  -1   0   1    13943.58    13971.88    202.05 o 
   0   0   1       57.29       61.67     29.26 o 
   1   0   1     1569.14     2371.89     44.78 o 
   2   0   1      315.38      337.15     33.82 o 
   3   0   1     1852.44     1734.36     81.15 o 
   4   0   1      109.52       29.70     25.99 o 
   5   0   1       32.09       77.92     30.86 o 
   6   0   1     1361.21     1435.19     80.05 o 
   7   0   1     1199.01     1039.87     69.49 o 
   8   0   1     1081.10     1045.32     75.15 o 
   9   0   1       19.31       -2.89     42.48 o 
  10   0   1        4.70      -42.35     55.28 o 
  11   0   1      566.26      807.59    149.16 o 
  12   0   1     1052.64     1063.10    100.04 o 
  13   0   1      575.64      629.58     86.97 o 
 -12   1   1        1.08        2.57     56.63 o 
 -11   1   1     1019.30     1006.95     96.26 o 
 -10   1   1      379.31      557.02     96.55 o 
  -9   1   1      337.28      378.95     60.41 o 
  -8   1   1        5.19       28.25     49.80 o 
  -7   1   1     2256.93     2216.16    112.61 o 
  -6   1   1       33.34        8.91     31.26 o 
  -5   1   1       96.94       58.61     29.20 o 
  -4   1   1     7770.08     6994.64    141.04 o 
  -3   1   1      113.37      126.48     50.03 o 
  -2   1   1      572.77      549.40     33.49 o 
  -1   1   1      655.92      859.58     29.72 o 
   1   1   1     4541.89     3849.82     78.82 o 
   2   1   1      474.37      647.75     35.10 o 
   3   1   1    10679.31    10723.17    175.56 o 
   4   1   1      652.43      634.45     41.36 o 
   5   1   1     2143.62     1747.20     67.59 o 
   6   1   1    12443.99    11260.62    212.59 o 
   7   1   1     1904.77     1695.26     81.44 o 
   8   1   1       99.33       87.95     39.71 o 
   9   1   1      414.05      463.60     77.17 o 
  10   1   1     3513.21     3478.82    131.06 o 
  11   1   1     1012.68     1187.94    160.88 o 
  12   1   1      309.12      320.01     68.49 o 
  13   1   1      683.83      669.46     86.70 o 
 -12   2   1       16.99       99.58     62.01 o 
 -11   2   1       26.08      -66.24     48.38 o 
 -10   2   1       82.56       44.17     50.59 o 
  -9   2   1      152.05      138.37     63.29 o 
  -8   2   1      213.07      140.48     51.48 o 
  -7   2   1     2213.15     2069.85     90.71 o 
  -6   2   1     2062.50     2093.92     84.19 o 
  -5   2   1     5829.04     5558.11    181.37 o 
  -4   2   1     5898.57     5992.77    129.94 o 
  -3   2   1      998.39     1043.49     52.31 o 
  -2   2   1     5374.37     5844.56    148.45 o 
  -1   2   1     2758.35     2209.77     69.39 o 
   0   2   1    13542.52    15899.88    389.03 o 
   1   2   1    11031.12    11220.07    164.33 o 
   2   2   1     1411.89     1427.99     38.92 o 
   3   2   1    35082.68    38391.16    545.52 o 
   4   2   1       68.53      157.10     29.97 o 
   5   2   1     7425.27     6656.55    170.99 o 
   6   2   1      217.90       90.35     41.97 o 
   7   2   1       58.24       53.47     32.87 o 
   8   2   1       19.79       -8.19     36.53 o 
   9   2   1     4147.44     3820.72    127.07 o 
  10   2   1        1.96      -33.08     39.96 o 
  11   2   1        0.46      -57.62     41.63 o 
  12   2   1      233.07      233.72     81.04 o 
  13   2   1        2.35        7.94     55.61 o 
 -12   3   1       63.45       85.63     64.93 o 
 -11   3   1       50.81       66.52     59.48 o 
 -10   3   1       96.95       73.04     66.34 o 
  -9   3   1     3785.65     3644.08    135.92 o 
  -8   3   1      130.12      132.76     46.75 o 
  -7   3   1       80.98       73.91     42.95 o 
  -6   3   1      646.92      677.87     60.59 o 
  -5   3   1     3317.32     3240.91    116.06 o 
  -4   3   1      336.88      342.31     40.06 o 
  -3   3   1      956.43     1193.34     59.32 o 
  -2   3   1     8394.95     7670.83    140.59 o 
  -1   3   1        5.71       51.52     19.49 o 
   0   3   1    28996.10    32570.99    460.54 o 
   1   3   1     2619.12     3355.85     80.70 o 
   2   3   1     9219.62     9351.79    148.07 o 
   3   3   1    15252.23    16078.50    246.34 o 
   4   3   1     3941.44     4339.26     95.30 o 
   5   3   1      160.01      151.95     31.75 o 
   6   3   1      538.71      752.81     53.25 o 
   7   3   1     3776.83     3329.27    100.15 o 
   8   3   1     3272.93     3319.75    145.76 o 
   9   3   1       58.34        4.24     33.34 o 
  10   3   1       97.42      224.65     52.03 o 
  11   3   1      129.26       54.75     49.07 o 
  12   3   1      585.36      618.41     78.24 o 
  13   3   1      234.90      246.60     67.87 o 
  14   3   1        3.08      -19.68     74.21 o 
 -11   4   1       54.07       -1.44     64.04 o 
 -10   4   1      150.39      179.82     95.19 o 
  -9   4   1      225.19      189.82     66.37 o 
  -8   4   1      201.31      240.65     54.00 o 
  -7   4   1      322.68      334.27     66.49 o 
  -6   4   1      111.98      109.08     40.37 o 
  -5   4   1      193.01      198.98     39.88 o 
  -4   4   1     2787.29     2881.11     90.35 o 
  -3   4   1     2516.05     2847.47    101.37 o 
  -2   4   1     6936.91     7966.36    184.46 o 
  -1   4   1       72.94       27.46     23.65 o 
   0   4   1      453.21      512.53     37.82 o 
   1   4   1       77.34      338.01     27.61 o 
   2   4   1       27.16       23.08     30.93 o 
   3   4   1      133.28      137.69     29.82 o 
   4   4   1      615.76      678.91     42.35 o 
   5   4   1       12.28      -25.39     24.48 o 
   6   4   1     1236.60     1082.10     82.31 o 
   7   4   1        4.75       -6.72     29.23 o 
   8   4   1        1.70       -5.23     32.86 o 
   9   4   1       33.33       40.81     40.80 o 
  10   4   1       86.70       42.43     46.09 o 
  11   4   1      216.83      132.11     46.29 o 
  12   4   1       97.93      148.95     90.82 o 
  13   4   1        6.01       66.76     87.86 o 
  14   4   1      124.90       83.55     90.43 o 
 -11   5   1       94.66      -60.40     59.54 o 
 -10   5   1     1281.46     1437.63    110.05 o 
  -9   5   1       25.57       67.79     49.58 o 
  -8   5   1       16.92      -18.26     42.12 o 
  -7   5   1      473.31      423.02     60.55 o 
  -6   5   1       39.91      113.95     41.55 o 
  -5   5   1      755.63      661.93     59.51 o 
  -4   5   1     2392.66     2385.96    119.83 o 
  -3   5   1     7417.89     7219.81    187.16 o 
  -2   5   1     1265.53     1540.65     94.73 o 
  -1   5   1     2357.35     2527.06     71.57 o 
   0   5   1      210.49      186.77     39.76 o 
   1   5   1    12222.85    11848.85    191.60 o 
   2   5   1      417.53      465.63     33.71 o 
   3   5   1       23.85       46.43     23.10 o 
   4   5   1     2171.31     2218.80     70.79 o 
   5   5   1      403.72      412.44     39.78 o 
   6   5   1     1680.91     2198.78     75.96 o 
   7   5   1       98.94       31.80     30.59 o 
   8   5   1     1029.76      923.28     84.39 o 
   9   5   1       65.02        2.24     38.86 o 
  10   5   1      486.33      521.42     64.23 o 
  11   5   1      256.79      269.40     57.29 o 
  12   5   1      547.13      500.96     73.73 o 
  13   5   1       37.90      -23.40     65.59 o 
  14   5   1       69.02       52.34     80.86 o 
 -10   6   1        6.17      -43.57     51.06 o 
  -9   6   1      408.53      288.95     64.73 o 
  -8   6   1      115.93       93.05     51.93 o 
  -7   6   1       59.75      106.92     46.86 o 
  -6   6   1       92.30       41.56     42.59 o 
  -5   6   1     1164.57     1246.98    124.60 o 
  -4   6   1      412.15      463.89     63.16 o 
  -3   6   1     5475.14     5237.00    128.19 o 
  -2   6   1      104.80      104.83     37.97 o 
  -1   6   1     1520.71     1511.89     60.80 o 
   0   6   1     5027.70     5411.99    114.38 o 
   1   6   1     2120.61     2520.03    259.79 o 
   2   6   1    10606.32    10788.30    182.83 o 
   3   6   1      592.27      678.82     41.96 o 
   4   6   1     2355.14     2332.20     71.02 o 
   5   6   1     2427.39     2380.20     75.35 o 
   6   6   1      499.20      484.69     46.40 o 
   7   6   1      740.31      637.11     53.96 o 
   8   6   1      534.73      549.40     74.92 o 
   9   6   1     1263.71     1366.57     86.64 o 
  10   6   1       13.23      -51.38     48.24 o 
  11   6   1       12.46       54.85     49.48 o 
  12   6   1     1379.43     1771.51    148.27 o 
  13   6   1       29.90      -72.18    108.42 o 
  14   6   1        1.50      -14.82     79.53 o 
 -10   7   1       23.62       40.86     57.45 o 
  -9   7   1     1227.78     1233.37    102.29 o 
  -8   7   1      278.46      395.18     67.46 o 
  -7   7   1     1407.81     1345.69     96.10 o 
  -6   7   1      863.54      995.17     80.54 o 
  -5   7   1       24.34       43.88     37.04 o 
  -4   7   1     7405.26     6786.45    164.23 o 
  -3   7   1     2203.16     2061.68     82.53 o 
  -2   7   1      653.91      551.31     49.89 o 
  -1   7   1       40.48        5.28     27.38 o 
   0   7   1      739.89      862.43     76.62 o 
   1   7   1     5508.06     4831.48    199.01 o 
   2   7   1     1436.87     1073.27     51.32 o 
   3   7   1    10730.62    11270.84    195.65 o 
   4   7   1       47.80       76.28     29.98 o 
   5   7   1       76.86       93.50     30.90 o 
   6   7   1     5550.35     5788.27    133.57 o 
   7   7   1     7873.65     7932.76    172.52 o 
   8   7   1      412.18      405.17     53.12 o 
   9   7   1      469.76      530.57     59.78 o 
  10   7   1     1522.79     1450.71    132.03 o 
  11   7   1      319.16      387.94    118.76 o 
  12   7   1      789.33      967.71    114.04 o 
  13   7   1      674.96      707.52    108.66 o 
  14   7   1       15.80       23.20     76.22 o 
  -9   8   1      320.14      287.23     68.61 o 
  -8   8   1      518.12      602.05     81.10 o 
  -7   8   1        3.41       -1.53     39.42 o 
  -6   8   1      508.76      602.29     70.17 o 
  -5   8   1      928.92     1193.02     86.60 o 
  -4   8   1      923.37      928.65     77.17 o 
  -3   8   1     3996.95     4135.70    121.46 o 
  -2   8   1       22.03        5.14     31.41 o 
  -1   8   1      246.76      227.52     38.46 o 
   0   8   1      717.93      632.84     65.47 o 
   1   8   1     5407.05     5145.76    138.18 o 
   2   8   1     8249.09     8587.93    162.96 o 
   3   8   1     1482.95     1239.53    115.35 o 
   4   8   1      523.90      526.45     45.87 o 
   5   8   1       57.11       47.61     31.46 o 
   6   8   1     1645.76     1717.96     74.60 o 
   7   8   1     1463.46     1614.87     79.65 o 
   8   8   1        1.19       20.30     43.42 o 
   9   8   1        4.36      -21.65     38.77 o 
  10   8   1       47.86       49.21     61.59 o 
  11   8   1        4.59       28.55     61.70 o 
  12   8   1      128.63       69.90     92.64 o 
  13   8   1      194.38      186.60     77.69 o 
  14   8   1       26.25       -6.01     93.73 o 
  -9   9   1       27.92       22.55     76.51 o 
  -8   9   1       56.46       44.10     64.32 o 
  -7   9   1        9.26      -24.78     47.40 o 
  -6   9   1     1487.50     1391.71     98.47 o 
  -5   9   1      183.70      236.87     76.08 o 
  -4   9   1      430.50      340.89     54.21 o 
  -3   9   1      491.02      388.56     53.68 o 
  -2   9   1       32.96       29.00     36.12 o 
  -1   9   1      570.17      465.04     49.26 o 
   0   9   1     1717.44     1767.68     69.16 o 
   1   9   1      270.14      315.20     36.46 o 
   2   9   1      995.47      890.45     51.73 o 
   3   9   1      197.77      139.65     33.24 o 
   4   9   1     4352.86     4981.60    120.68 o 
   5   9   1      164.43      126.02     37.67 o 
   6   9   1      116.34       87.55     37.19 o 
   7   9   1     4007.59     4150.65    119.79 o 
   8   9   1      299.12      397.78     52.94 o 
   9   9   1     1668.78     1671.24    251.48 o 
  10   9   1      171.91      238.90    120.19 o 
  11   9   1        0.07      -84.38     64.43 o 
  12   9   1       51.47       12.53     70.36 o 
  13   9   1       81.85       89.67    162.73 o 
  -8  10   1      234.80      203.86     83.48 o 
  -7  10   1       93.81      103.32     73.17 o 
  -6  10   1       25.07       22.65     61.98 o 
  -5  10   1      516.24      549.20     91.92 o 
  -4  10   1     1039.37     1286.70    188.85 o 
  -3  10   1      657.71      803.04    115.84 o 
  -2  10   1      508.43      530.03     58.56 o 
  -1  10   1      149.70      173.86     52.76 o 
   0  10   1       21.41        9.14     31.17 o 
   1  10   1     2566.85     2458.62     81.78 o 
   2  10   1        3.61       -8.00     30.00 o 
   3  10   1      747.73      669.37     53.05 o 
   4  10   1      113.77      120.05     42.37 o 
   5  10   1      186.62      206.87     47.71 o 
   6  10   1      686.03      662.21     58.39 o 
   7  10   1        2.33       29.56     54.68 o 
   8  10   1      453.57      434.03    103.05 o 
   9  10   1      713.16      822.69    164.20 o 
  10  10   1        1.92        7.54    127.26 o 
  11  10   1       49.04      -93.03     62.02 o 
  12  10   1      336.11      310.32     83.92 o 
  13  10   1      157.27      155.62    123.02 o 
  -7  11   1       83.33      214.13    103.69 o 
  -6  11   1       16.86       53.82     70.01 o 
  -5  11   1        1.36       24.04     63.88 o 
  -4  11   1      603.58      629.15     93.63 o 
  -3  11   1       57.82       54.75     64.33 o 
  -2  11   1      636.76      622.31    126.59 o 
  -1  11   1       43.15       72.55     57.09 o 
   0  11   1      385.28      366.06     89.92 o 
   1  11   1      521.85      614.21     76.53 o 
   2  11   1      692.16      806.58     82.63 o 
   3  11   1     2533.68     2818.33    163.61 o 
   4  11   1       51.14       57.89     38.85 o 
   5  11   1      240.26      298.27     49.87 o 
   6  11   1      333.22      430.23     55.42 o 
   7  11   1      241.05      320.44     69.43 o 
   8  11   1     3176.90     3445.98    198.48 o 
   9  11   1        1.20       26.71     60.71 o 
  10  11   1      147.75      123.22     66.42 o 
  11  11   1        2.48       83.01     68.18 o 
  12  11   1        4.05        7.97     65.65 o 
  13  11   1     1298.55     1348.11    205.04 o 
  -6  12   1       24.66      -41.41     76.35 o 
  -5  12   1     2111.28     2021.70    161.87 o 
  -4  12   1      186.17      169.75     76.33 o 
  -3  12   1      235.56      162.54    128.15 o 
  -2  12   1      638.16      702.44    136.72 o 
  -1  12   1       24.25        5.27     55.49 o 
   0  12   1      269.05      208.02     64.55 o 
   1  12   1       22.76       17.17     53.90 o 
   2  12   1      798.70      877.81    265.67 o 
   3  12   1     4589.76     5075.21    204.89 o 
   4  12   1      963.31      915.49     89.08 o 
   5  12   1      240.37      391.76     68.11 o 
   6  12   1      692.23      702.44    129.73 o 
   7  12   1      365.97      373.30    110.88 o 
   8  12   1      471.64      623.50     87.95 o 
   9  12   1      566.10      659.46    119.13 o 
  10  12   1       46.82       80.03     65.74 o 
  11  12   1      281.50      291.35     80.89 o 
  12  12   1       10.62       22.06     70.78 o 
  13  12   1        3.41       42.62     74.39 o 
  -5  13   1      150.37      191.21    119.89 o 
  -4  13   1      190.50      294.11    201.94 o 
  -3  13   1      348.27      271.40    102.72 o 
  -2  13   1      294.04      238.12    112.95 o 
  -1  13   1      428.15      411.26     83.07 o 
   0  13   1      378.45      422.96     82.55 o 
   1  13   1        8.46       56.45     60.68 o 
   2  13   1       25.06      103.26    111.08 o 
   3  13   1      633.92      621.68     82.93 o 
   4  13   1        1.40       44.13     58.05 o 
   5  13   1        0.03       52.78     85.80 o 
   6  13   1      193.88       85.83     89.82 o 
   7  13   1       58.86       69.20     85.12 o 
   8  13   1      359.51      327.83    108.80 o 
   9  13   1       93.10       16.14     92.17 o 
  10  13   1      906.85      812.92    159.66 o 
  11  13   1        3.46      143.03    117.36 o 
  12  13   1       10.56       41.05     97.45 o 
  -4  14   1      446.41      490.15    100.83 o 
  -3  14   1      301.20      172.94     79.11 o 
  -2  14   1       85.16       52.62     70.27 o 
  -1  14   1      106.69      126.86     73.52 o 
   0  14   1     1332.65     1111.80    115.57 o 
   1  14   1      706.70      829.87    131.72 o 
   2  14   1       20.12       85.94     62.70 o 
   3  14   1       15.06      -37.31     54.62 o 
   4  14   1      541.19      798.21    144.33 o 
   5  14   1     1008.37      914.30    150.56 o 
   6  14   1     1661.37     1548.74    188.80 o 
   7  14   1      702.55      620.29    135.33 o 
   8  14   1        4.87       -2.49     84.62 o 
   9  14   1      198.23       26.45     92.90 o 
  10  14   1      551.04      316.34    118.59 o 
  11  14   1      362.07      215.44    114.97 o 
  12  14   1      171.31      281.04    124.23 o 
  -3  15   1      204.31       81.84     80.13 o 
  -2  15   1      650.94      813.77    217.44 o 
  -1  15   1     1261.85     1181.46    351.66 o 
   0  15   1      257.69      264.58    151.91 o 
   1  15   1     4029.22     4570.10    272.27 o 
   2  15   1      277.14      250.31     74.91 o 
   3  15   1      324.76      149.63    104.50 o 
   4  15   1       63.91      150.50     99.33 o 
   5  15   1      358.44      486.37    134.04 o 
   6  15   1     1582.30     1669.16    200.36 o 
   7  15   1        1.07       29.29     99.31 o 
   8  15   1       57.60      172.00    114.49 o 
   9  15   1        1.13     -112.03     83.38 o 
  10  15   1       21.71      122.73    111.47 o 
  11  15   1      889.99      843.24    164.87 o 
  -2  16   1      138.86      154.73     84.78 o 
  -1  16   1       91.17     -115.91    105.10 o 
   0  16   1       15.81       49.41     70.83 o 
   1  16   1      108.02       25.38     84.09 o 
   2  16   1      365.00      374.12    133.14 o 
   3  16   1      745.12      575.68    138.50 o 
   4  16   1      349.37       81.99    100.32 o 
   5  16   1      550.93      424.72    132.26 o 
   6  16   1      221.31      213.87    117.11 o 
   7  16   1      194.17      122.04    107.71 o 
   8  16   1      254.14      332.38    132.94 o 
   9  16   1      179.43      108.88    110.81 o 
  10  16   1        8.12       52.39    110.75 o 
   0  17   1       51.68      158.15     83.77 o 
   1  17   1        8.70       -6.45     96.89 o 
   2  17   1       36.62       89.36    105.34 o 
   3  17   1      690.13      496.55    147.71 o 
   4  17   1       16.96      -57.24     95.92 o 
   5  17   1      773.96      952.98    174.31 o 
   6  17   1        2.04       25.58    114.06 o 
   7  17   1       80.84     -100.79     96.10 o 
   8  17   1      173.85       63.79    111.21 o 
   4  18   1      105.03       51.48    108.25 o 
   5  18   1       58.79      -25.11    100.20 o 
  -6 -17   2       14.94     -115.60    102.71 o 
  -5 -17   2       16.16      -41.89    103.81 o 
  -4 -17   2      190.11      236.89    127.94 o 
  -3 -17   2      984.93      670.92    164.68 o 
  -2 -17   2       27.31       35.98    123.59 o 
  -8 -16   2      203.80      221.51    122.59 o 
  -7 -16   2        7.80      -76.85    101.38 o 
  -6 -16   2       66.64      105.94    119.41 o 
  -5 -16   2        1.58        5.58    103.89 o 
  -4 -16   2      123.76       54.79     98.77 o 
  -3 -16   2       22.22       30.69     71.77 o 
  -2 -16   2       13.81     -105.85     70.57 o 
  -1 -16   2      261.86      191.09     87.29 o 
   0 -16   2      510.87      604.92    110.54 o 
   1 -16   2      244.15      257.90     85.95 o 
  -9 -15   2      466.36      322.98    130.73 o 
  -8 -15   2        1.42      184.48    120.91 o 
  -7 -15   2       10.29      154.69    108.22 o 
  -6 -15   2     1691.41     1095.73    176.02 o 
  -5 -15   2      110.90      155.39    111.80 o 
  -4 -15   2      269.94      153.38     78.74 o 
  -3 -15   2       40.68       57.00     68.21 o 
  -2 -15   2      186.76      129.30    100.34 o 
  -1 -15   2     1001.45     1077.99    296.06 o 
   0 -15   2      187.14      141.79     84.03 o 
   1 -15   2        5.17       37.88    105.97 o 
   2 -15   2        4.02      146.22     80.98 o 
   3 -15   2       48.88       46.45     78.27 o 
 -10 -14   2       81.79      161.71    105.80 o 
  -9 -14   2       24.53      135.49    114.31 o 
  -8 -14   2       19.69      -57.06     85.56 o 
  -7 -14   2      151.17      375.21    125.61 o 
  -6 -14   2      116.78      173.02    113.88 o 
  -5 -14   2      290.04      293.20    112.68 o 
  -4 -14   2        7.06       44.40    107.18 o 
  -3 -14   2       60.27      -39.94     60.62 o 
  -2 -14   2       59.57       88.41     68.57 o 
  -1 -14   2      187.04      225.89     79.24 o 
   0 -14   2       69.10       17.20     69.58 o 
   1 -14   2      201.75      187.38     79.47 o 
   2 -14   2       31.54      -42.94     60.98 o 
   3 -14   2      252.73      346.22     94.57 o 
   4 -14   2      123.47      195.15    104.15 o 
 -11 -13   2      179.89      162.21    117.74 o 
 -10 -13   2       48.64      -12.11     97.24 o 
  -9 -13   2      234.30      193.88    109.24 o 
  -8 -13   2      574.54      528.56    130.55 o 
  -7 -13   2      311.58      247.18    113.18 o 
  -6 -13   2      890.21      721.91    112.82 o 
  -5 -13   2     1297.95     1289.23    321.32 o 
  -4 -13   2      467.56      564.04    105.58 o 
  -3 -13   2      115.58      -12.85     57.24 o 
  -2 -13   2        0.06      -89.90     72.72 o 
  -1 -13   2      234.31      103.02     98.48 o 
   0 -13   2     1848.20     2033.99    149.16 o 
   1 -13   2     2409.53     2378.31    551.68 o 
   2 -13   2      314.99      366.17    182.68 o 
   3 -13   2      458.72      513.64    172.63 o 
   4 -13   2        9.79        6.92     66.30 o 
   5 -13   2      215.05      191.17     86.77 o 
 -12 -12   2      189.50      195.10    114.88 o 
 -11 -12   2      945.03      990.47    169.95 o 
 -10 -12   2      657.75      779.11    152.73 o 
  -9 -12   2     1458.11     1473.65    182.53 o 
  -8 -12   2      454.50      406.09    122.67 o 
  -7 -12   2      335.09      386.71     85.08 o 
  -6 -12   2        3.15       29.54     56.41 o 
  -5 -12   2     2516.30     2579.48    143.58 o 
  -4 -12   2     2094.95     2120.38    128.84 o 
  -3 -12   2      213.34      227.49     70.59 o 
  -2 -12   2       95.33      138.70     63.85 o 
  -1 -12   2      579.66      596.42     88.40 o 
   0 -12   2        3.15       68.16     78.36 o 
   1 -12   2      577.29      680.08    136.58 o 
   2 -12   2      146.07      360.29    104.37 o 
   3 -12   2      137.20      163.87     71.06 o 
   4 -12   2       43.48       65.99     78.69 o 
   5 -12   2       40.00      132.50     78.39 o 
   6 -12   2      254.42      274.73     96.24 o 
 -12 -11   2       44.56      200.89    114.14 o 
 -11 -11   2     1583.39     1572.58    192.59 o 
 -10 -11   2       19.58       86.26     96.58 o 
  -9 -11   2      404.94      485.64    117.77 o 
  -8 -11   2      102.60       53.97     58.14 o 
  -7 -11   2      904.82      956.11    182.65 o 
  -6 -11   2      968.41     1200.19    105.90 o 
  -5 -11   2        2.15      -15.80     66.20 o 
  -4 -11   2        9.74       18.62     48.09 o 
  -3 -11   2      842.63      844.16     91.50 o 
  -2 -11   2     1413.95     1265.64    186.00 o 
  -1 -11   2     5593.98     5959.00    200.75 o 
   0 -11   2       37.44       65.97    104.34 o 
   1 -11   2      313.43      525.16     90.25 o 
   2 -11   2      199.82      276.95    106.02 o 
   3 -11   2     1255.81     1211.66    119.78 o 
   4 -11   2      220.10      340.51     78.40 o 
   5 -11   2     1522.88     1773.91    161.06 o 
   6 -11   2       12.61       36.28     74.23 o 
   7 -11   2       10.46       80.46     74.93 o 
 -12 -10   2       54.32       74.63     85.28 o 
 -11 -10   2       44.31      191.08    167.28 o 
 -10 -10   2      698.32      841.66    101.90 o 
  -9 -10   2      457.29      467.68     62.94 o 
  -8 -10   2        5.61      -34.86     40.88 o 
  -7 -10   2     3290.44     3373.46    115.10 o 
  -6 -10   2     3039.38     3483.72    112.93 o 
  -5 -10   2      168.45      212.86     75.74 o 
  -4 -10   2     2304.33     2006.87    481.69 o 
  -3 -10   2     2208.79     2329.78    125.54 o 
  -2 -10   2        2.36       31.04    110.63 o 
  -1 -10   2     1974.96     2217.79    124.32 o 
   0 -10   2        6.27      -22.67     52.61 o 
   1 -10   2     2615.64     2420.71    130.69 o 
   2 -10   2     1527.28     1862.85    193.11 o 
   3 -10   2      787.86      661.23     90.45 o 
   4 -10   2       32.83      200.47     69.42 o 
   5 -10   2     1528.47     1617.52    136.69 o 
   6 -10   2      385.34      307.58     81.25 o 
   7 -10   2       39.34       46.34     74.64 o 
   8 -10   2      207.38      269.84     92.24 o 
 -13  -9   2      134.76      175.41    107.80 o 
 -12  -9   2       17.82       60.71     72.56 o 
 -11  -9   2       23.93       14.63     60.83 o 
 -10  -9   2        7.17      -26.94     56.16 o 
  -9  -9   2     1697.63     1979.72    130.06 o 
  -8  -9   2       80.86       55.27     55.50 o 
  -7  -9   2       77.80       57.36     40.80 o 
  -6  -9   2       17.06        7.92     38.45 o 
  -5  -9   2     4204.48     4261.72    116.81 o 
  -4  -9   2      123.90       36.36     40.46 o 
  -3  -9   2      205.89      197.48     51.59 o 
  -2  -9   2        3.97       21.75     51.05 o 
  -1  -9   2      802.42      703.62     78.64 o 
   0  -9   2     3690.79     3794.29    148.95 o 
   1  -9   2     1810.74     1613.40    113.33 o 
   2  -9   2     1222.43      985.70    141.11 o 
   3  -9   2       74.76       61.45     52.11 o 
   4  -9   2        5.13       -3.67    116.22 o 
   5  -9   2     2077.33     2283.09    156.10 o 
   6  -9   2        7.82      -38.93     57.61 o 
   7  -9   2       53.80      170.85     71.36 o 
   8  -9   2       15.03      -93.42     62.28 o 
   9  -9   2       71.94      115.64     86.17 o 
 -13  -8   2       75.50      164.85     82.96 o 
 -12  -8   2      213.04      241.40     80.56 o 
 -11  -8   2      942.72      882.00    105.96 o 
 -10  -8   2       38.32       63.74     48.06 o 
  -9  -8   2        9.03       74.79     46.12 o 
  -8  -8   2      196.85      240.83     50.40 o 
  -7  -8   2       84.06       91.23     54.63 o 
  -6  -8   2      168.62      180.37     42.51 o 
  -5  -8   2      666.83      629.63     54.25 o 
  -4  -8   2      256.47      236.52     72.32 o 
  -3  -8   2      178.61       95.81     29.99 o 
  -2  -8   2      315.81      339.18     58.22 o 
  -1  -8   2        4.08       -0.84     47.18 o 
   0  -8   2     1847.90     1864.04    103.04 o 
   1  -8   2       41.10      104.29     58.11 o 
   2  -8   2     3930.88     3835.99    120.89 o 
   3  -8   2     3253.12     3109.82     99.89 o 
   4  -8   2      330.13      366.51     52.67 o 
   5  -8   2      993.48     1174.64    129.31 o 
   6  -8   2     1273.64     1360.82    121.08 o 
   7  -8   2     3452.92     3451.54    209.61 o 
   8  -8   2      899.27      814.17    111.10 o 
   9  -8   2       33.40      -17.90     69.03 o 
 -13  -7   2       36.53      155.80     82.07 o 
 -12  -7   2      128.43      150.45     76.58 o 
 -11  -7   2       13.74       77.89     51.93 o 
 -10  -7   2     1479.26     1525.90     97.79 o 
  -9  -7   2      891.07     1103.45     82.18 o 
  -8  -7   2       28.08        4.68     40.42 o 
  -7  -7   2       25.48       47.88     38.47 o 
  -6  -7   2     2261.78     2308.65     87.89 o 
  -5  -7   2     2238.35     2154.25     79.80 o 
  -4  -7   2     2569.13     2427.88    121.69 o 
  -3  -7   2     1702.12     1489.30     60.48 o 
  -2  -7   2     1898.01     1925.00     66.52 o 
  -1  -7   2     1416.12     1604.10     93.06 o 
   0  -7   2     3131.29     2933.69    116.35 o 
   1  -7   2     4608.18     4141.69    115.73 o 
   2  -7   2     5376.28     5333.64    145.80 o 
   3  -7   2     2078.47     2073.62     82.52 o 
   4  -7   2     1304.29     1426.10     77.05 o 
   5  -7   2      694.86      826.54     72.23 o 
   6  -7   2     1816.51     1868.85     99.65 o 
   7  -7   2      534.46      436.56     65.56 o 
   8  -7   2       26.12       25.78     48.45 o 
   9  -7   2       63.98       67.74     39.35 o 
  10  -7   2        1.68      -41.97     71.24 o 
 -13  -6   2       10.00      -20.70     70.58 o 
 -12  -6   2       22.27      -25.61     90.30 o 
 -11  -6   2       23.90       -3.17     38.62 o 
 -10  -6   2     2238.66     2300.13    267.09 o 
  -9  -6   2      860.56      866.21    126.52 o 
  -8  -6   2      547.41      480.16     72.63 o 
  -7  -6   2      263.11      156.35     76.09 o 
  -6  -6   2        7.39      -16.66     25.25 o 
  -5  -6   2     1891.54     1729.99     88.08 o 
  -4  -6   2      762.64      786.20     63.14 o 
  -3  -6   2     1865.58     2058.65     67.28 o 
  -2  -6   2      229.84      194.59     27.98 o 
  -1  -6   2       91.16      258.50     72.75 o 
   0  -6   2     2994.88     2716.54    106.01 o 
   1  -6   2      330.14      414.35     32.98 o 
   2  -6   2     3621.63     3662.75    161.65 o 
   3  -6   2       15.16       16.00     28.79 o 
   4  -6   2      862.73      839.66     70.76 o 
   5  -6   2     5194.34     5162.09    141.65 o 
   6  -6   2       10.14       20.86     41.37 o 
   7  -6   2      283.59      270.28    101.64 o 
   8  -6   2      264.51      274.10     68.71 o 
   9  -6   2      832.51      617.39     77.93 o 
  10  -6   2     1484.24     1525.91    114.69 o 
  11  -6   2       35.59      -46.12     55.07 o 
 -13  -5   2      328.78      336.89     72.72 o 
 -12  -5   2       55.87       97.52     56.96 o 
 -11  -5   2        1.78      -15.96     48.11 o 
 -10  -5   2      139.63      212.15     54.55 o 
  -9  -5   2      299.18      250.55     79.02 o 
  -8  -5   2     1495.93     1479.57     86.49 o 
  -7  -5   2       84.74      -17.87     32.23 o 
  -6  -5   2      142.14      109.25     35.27 o 
  -5  -5   2     1309.88     1028.48     99.57 o 
  -4  -5   2        4.14       -1.46     25.61 o 
  -3  -5   2     5261.42     5180.07    111.00 o 
  -2  -5   2      118.74      108.33     24.49 o 
  -1  -5   2     1739.11     1854.65     79.12 o 
   0  -5   2      564.89      420.57     50.70 o 
   1  -5   2      275.49      357.46     58.53 o 
   2  -5   2     2499.48     2189.30     69.12 o 
   3  -5   2     2547.13     2701.00     84.28 o 
   4  -5   2     3644.91     3440.40    102.13 o 
   5  -5   2     3414.59     3398.18    110.42 o 
   6  -5   2      725.51      851.43     92.96 o 
   7  -5   2      560.84      505.71     64.21 o 
   8  -5   2       31.57       90.62     50.07 o 
   9  -5   2        3.13       51.32     48.47 o 
  10  -5   2     1430.31     1415.69    107.09 o 
  11  -5   2      372.39      331.12     74.12 o 
 -13  -4   2        1.45       34.68     57.39 o 
 -12  -4   2      218.43      180.59     61.42 o 
 -11  -4   2       44.47       12.39     47.27 o 
 -10  -4   2      117.54       99.60     48.70 o 
  -9  -4   2     4094.88     4255.35    151.97 o 
  -8  -4   2      333.46      282.40     49.21 o 
  -7  -4   2     2935.96     2870.75    130.50 o 
  -6  -4   2      644.39      460.27     50.68 o 
  -5  -4   2     1684.99     1498.66     64.64 o 
  -4  -4   2      837.21      763.02     74.07 o 
  -3  -4   2      496.97      560.15     40.52 o 
  -2  -4   2    14411.22    13805.36    219.42 o 
  -1  -4   2     5489.77     5482.00     99.51 o 
   0  -4   2    16709.51    16604.91    322.13 o 
   1  -4   2      525.36      467.63     31.27 o 
   2  -4   2     1198.98     1137.82     51.27 o 
   3  -4   2     1891.58     1938.53    130.54 o 
   4  -4   2        0.46       38.95     28.98 o 
   5  -4   2     3955.64     3748.51    140.96 o 
   6  -4   2      291.15      210.71     45.74 o 
   7  -4   2      282.13      190.60     47.14 o 
   8  -4   2      203.64      108.45     57.25 o 
   9  -4   2       17.35      -19.24     44.67 o 
  10  -4   2      488.02      445.53     72.12 o 
  11  -4   2        6.67       79.80     58.75 o 
  12  -4   2        8.69       44.05     62.45 o 
 -13  -3   2     1237.73     1301.93    110.27 o 
 -12  -3   2      613.03      603.94     80.94 o 
 -11  -3   2      336.49      367.89     62.48 o 
 -10  -3   2      130.58      106.68     49.42 o 
  -9  -3   2      176.01      176.39     49.14 o 
  -8  -3   2     1671.74     1575.48     88.92 o 
  -7  -3   2     1753.64     1890.80     80.18 o 
  -6  -3   2        7.81       -6.09     27.08 o 
  -5  -3   2     3699.85     4284.84    107.92 o 
  -4  -3   2    13030.48    15438.71    254.25 o 
  -3  -3   2       38.62       81.91     25.56 o 
  -2  -3   2      862.24      822.97     40.45 o 
  -1  -3   2     8433.88     8860.76    159.67 o 
   0  -3   2     7805.96     7529.32    162.38 o 
   1  -3   2     1717.67     1311.75     48.95 o 
   2  -3   2     1524.00     1686.35     57.75 o 
   3  -3   2     1644.04     1560.65     63.84 o 
   4  -3   2      189.97      155.84     44.04 o 
   5  -3   2      651.16      446.61     46.68 o 
   6  -3   2     2167.07     2049.66     87.48 o 
   7  -3   2      223.36      271.71     49.88 o 
   8  -3   2       36.36       74.06     44.64 o 
   9  -3   2       54.78      129.23     64.38 o 
  10  -3   2       93.30      106.32     55.45 o 
  11  -3   2       22.73        7.17     52.31 o 
  12  -3   2      382.10      355.29     74.95 o 
 -13  -2   2      357.43      352.03     78.38 o 
 -12  -2   2       15.46       63.94     65.54 o 
 -11  -2   2      668.68      623.19     86.23 o 
 -10  -2   2       13.03       19.25     44.63 o 
  -9  -2   2       16.43       47.44     57.65 o 
  -8  -2   2     1386.05     1472.70     87.50 o 
  -7  -2   2     1144.38     1167.88    136.11 o 
  -6  -2   2     1131.16     1042.64    131.11 o 
  -5  -2   2     1641.77     1261.81     59.69 o 
  -4  -2   2     3178.18     3052.05     82.43 o 
  -3  -2   2     6554.19     6294.71    121.24 o 
  -2  -2   2     4421.87     5033.98     96.37 o 
  -1  -2   2      491.45      752.29     43.35 o 
   0  -2   2     1215.05     1251.27     33.95 o 
   1  -2   2     6135.70     5552.69    121.01 o 
   2  -2   2      865.94      786.58     42.34 o 
   3  -2   2     1836.40     2256.35     87.99 o 
   4  -2   2     5179.11     5195.99    145.99 o 
   5  -2   2      678.85      667.26     53.40 o 
   6  -2   2      193.78      151.52     39.08 o 
   7  -2   2      193.33      137.56     42.90 o 
   8  -2   2      188.07      177.88     51.16 o 
   9  -2   2      240.06      226.84     54.28 o 
  10  -2   2      132.08      164.70     55.51 o 
  11  -2   2        3.72       25.96     53.23 o 
  12  -2   2      120.93      130.30     63.91 o 
 -13  -1   2       72.52      169.39     67.71 o 
 -12  -1   2      251.72      245.20     87.99 o 
 -11  -1   2      403.21      411.90     69.11 o 
 -10  -1   2      793.20      833.87     96.60 o 
  -9  -1   2      501.40      429.12     60.34 o 
  -8  -1   2      332.64      358.78     54.17 o 
  -7  -1   2     1436.06     1630.40     81.33 o 
  -6  -1   2     1102.54     1061.82     65.12 o 
  -5  -1   2       27.18       64.27     28.57 o 
  -4  -1   2     2174.68     1645.91     62.18 o 
  -3  -1   2    16273.74    18038.85    352.14 o 
  -2  -1   2     5165.48     6356.69    113.07 o 
  -1  -1   2    11895.83    12053.22    180.40 o 
   0  -1   2      905.86      823.35     26.89 o 
   1  -1   2    15721.91    16272.43    237.98 o 
   2  -1   2      185.75      319.56     36.15 o 
   3  -1   2     8513.78     7984.12    181.63 o 
   4  -1   2     1317.05     1539.69     78.95 o 
   5  -1   2      216.59      176.57     35.24 o 
   6  -1   2     5527.02     5170.32    130.90 o 
   7  -1   2     1288.08     1138.53     75.19 o 
   8  -1   2       23.30      -19.33     37.86 o 
   9  -1   2      275.69      212.36     53.10 o 
  10  -1   2      100.34       76.98     49.52 o 
  11  -1   2      593.53      671.25    101.20 o 
  12  -1   2       31.18      -60.54     63.52 o 
  13  -1   2      264.25      312.16     76.27 o 
 -12   0   2      105.50      119.57     59.65 o 
 -11   0   2        0.69      -32.90     48.32 o 
 -10   0   2       43.01       -0.61     46.99 o 
  -9   0   2      413.69      452.56     89.09 o 
  -8   0   2      143.90      122.46     45.17 o 
  -7   0   2     3114.63     3053.09    105.91 o 
  -6   0   2      690.04      794.67     60.20 o 
  -5   0   2     4038.38     3665.73     99.65 o 
  -4   0   2     5092.66     4757.27    107.96 o 
  -3   0   2     1730.75     1704.96    101.64 o 
  -2   0   2    31697.74    34548.82    576.23 o 
  -1   0   2     1802.03     1986.02     43.16 o 
   0   0   2      336.83      495.05     17.64 o 
   1   0   2     2640.84     2317.54     46.41 o 
   2   0   2    18623.87    21097.35    307.41 o 
   3   0   2    30724.84    31363.44    456.33 o 
   4   0   2     1091.50     1149.63     73.75 o 
   5   0   2     3484.38     3009.33     88.80 o 
   6   0   2     2467.76     2029.18     79.65 o 
   7   0   2      681.59      646.71     59.90 o 
   8   0   2     1114.31     1005.44     75.70 o 
   9   0   2       50.37       -2.55     52.89 o 
  10   0   2     1183.71     1039.00     88.66 o 
  11   0   2      774.88      792.40    105.10 o 
  12   0   2      564.56      572.45     79.84 o 
  13   0   2      664.91      704.83     92.10 o 
 -12   1   2       12.22       28.19     56.73 o 
 -11   1   2     1952.54     2022.90    126.26 o 
 -10   1   2      517.50      594.72    141.98 o 
  -9   1   2      218.51      290.96     58.24 o 
  -8   1   2      178.77      163.54     48.63 o 
  -7   1   2      106.24       79.87     45.46 o 
  -6   1   2     2623.38     2749.56    115.47 o 
  -5   1   2       65.10      155.02     43.36 o 
  -4   1   2     2724.15     2493.78     78.66 o 
  -3   1   2     7635.43     6785.80    130.88 o 
  -2   1   2     5248.99     5152.99    117.83 o 
  -1   1   2     1369.57     1404.10     42.28 o 
   0   1   2      696.46      657.30     21.82 o 
   1   1   2      134.21      339.07     62.40 o 
   2   1   2     6679.99     5990.91    100.94 o 
   3   1   2     7292.44     6574.08    119.40 o 
   4   1   2      204.38      122.31     28.74 o 
   5   1   2     9987.16    10046.14    185.98 o 
   6   1   2     3707.84     3664.97    102.51 o 
   7   1   2       52.87      -19.69     31.21 o 
   8   1   2      145.29      118.25     49.41 o 
   9   1   2     5375.69     5792.37    231.63 o 
  10   1   2      312.43      293.55     76.90 o 
  11   1   2      503.06      525.37    108.62 o 
  12   1   2       97.40      -10.96     50.43 o 
  13   1   2      126.78      293.58     71.07 o 
 -12   2   2      710.99      516.01     82.59 o 
 -11   2   2       10.96       19.05     54.42 o 
 -10   2   2      499.72      710.21    105.78 o 
  -9   2   2     1968.96     2061.60    117.76 o 
  -8   2   2        2.75      -56.75     45.47 o 
  -7   2   2     1239.16     1139.03    149.56 o 
  -6   2   2     1245.16     1286.23     76.79 o 
  -5   2   2     4269.89     4310.35    113.02 o 
  -4   2   2     2062.42     2024.49    115.03 o 
  -3   2   2      442.64      404.59     40.10 o 
  -2   2   2     3554.75     3755.09     91.48 o 
  -1   2   2     4936.76     4871.01    117.39 o 
   1   2   2      304.28      463.86     42.22 o 
   2   2   2     1430.09     1155.79     38.30 o 
   3   2   2    16948.87    17568.78    264.32 o 
   4   2   2     4441.76     4391.90     95.49 o 
   5   2   2     1796.97     1820.32     66.11 o 
   6   2   2       86.01      164.27     45.42 o 
   7   2   2      355.88      431.97     74.20 o 
   8   2   2     1437.07     1343.39    105.99 o 
   9   2   2      185.45      166.32     64.71 o 
  10   2   2      422.25      400.05     61.42 o 
  11   2   2       30.29       43.55     49.34 o 
  12   2   2      743.80      766.21     85.11 o 
  13   2   2      609.93      703.23     94.26 o 
 -12   3   2      116.72       64.26     62.14 o 
 -11   3   2      341.73      480.38     76.42 o 
 -10   3   2       38.11      169.15     58.35 o 
  -9   3   2     3629.60     3131.16    199.23 o 
  -8   3   2      136.77       82.90     46.96 o 
  -7   3   2        7.18      -12.01     38.49 o 
  -6   3   2     5611.59     5738.39    147.00 o 
  -5   3   2       12.59        2.76     30.64 o 
  -4   3   2     1428.11     1361.76     66.38 o 
  -3   3   2     1077.03     1344.33     59.22 o 
  -2   3   2     2832.71     2864.09    119.25 o 
  -1   3   2      346.16      140.41     24.42 o 
   0   3   2     7772.89     6974.39    157.55 o 
   1   3   2     4772.46     4775.15     84.45 o 
   2   3   2     1546.89     1852.29     49.64 o 
   3   3   2      139.06      108.93     20.44 o 
   4   3   2     2802.04     2785.59     71.61 o 
   5   3   2     2902.97     3014.99    111.14 o 
   6   3   2     4715.44     4131.53    106.86 o 
   7   3   2     3799.89     3920.16    121.77 o 
   8   3   2     1288.69     1421.71     77.84 o 
   9   3   2     2156.81     1922.36    165.88 o 
  10   3   2       89.06       10.15     28.75 o 
  11   3   2      976.83     1171.41    120.34 o 
  12   3   2      682.58      641.98     77.93 o 
  13   3   2      144.46      205.57     64.84 o 
  14   3   2      587.20      744.58    119.52 o 
 -11   4   2      153.59      104.48     61.99 o 
 -10   4   2      184.95      341.58     94.82 o 
  -9   4   2     1508.16     1551.93    105.35 o 
  -8   4   2       26.66        0.12     44.71 o 
  -7   4   2     1514.51     1572.29     94.25 o 
  -6   4   2     2895.83     2677.13    108.29 o 
  -5   4   2      413.28      447.60     51.13 o 
  -4   4   2     3210.88     2703.83     89.96 o 
  -3   4   2      667.82      935.17     55.58 o 
  -2   4   2      289.78      402.30     48.86 o 
  -1   4   2     1429.06     1153.13     61.91 o 
   0   4   2      448.47      494.26     36.85 o 
   1   4   2    59339.83    58827.48    816.34 o 
   2   4   2     1572.69     1752.08     47.98 o 
   3   4   2     3488.83     4239.80     84.70 o 
   4   4   2     2026.69     2071.59    100.89 o 
   5   4   2       21.04       56.22     32.41 o 
   6   4   2     4402.42     3794.93    103.79 o 
   7   4   2        0.43       62.36     33.99 o 
   8   4   2     2761.10     2704.29     97.20 o 
   9   4   2      474.56      432.74     55.46 o 
  10   4   2      786.27      810.20     85.35 o 
  11   4   2        1.58       43.36     47.96 o 
  12   4   2     1229.77     1096.12     95.65 o 
  13   4   2       15.59       64.14     73.20 o 
  14   4   2       23.37      -20.00     72.22 o 
 -11   5   2      622.63      693.34    126.66 o 
 -10   5   2      471.83      347.73     83.97 o 
  -9   5   2      239.10      294.44     61.57 o 
  -8   5   2       22.91      -52.04     53.45 o 
  -7   5   2      173.48       97.61     47.27 o 
  -6   5   2      686.77      659.31     80.14 o 
  -5   5   2     1933.19     2006.92     86.49 o 
  -4   5   2     1831.07     1818.95     79.89 o 
  -3   5   2      403.95      446.74     44.23 o 
  -2   5   2        4.25        8.02     20.78 o 
  -1   5   2     2896.22     2924.52     78.49 o 
   0   5   2       90.89      253.55     29.54 o 
   1   5   2     2505.96     2665.32    121.33 o 
   2   5   2     4950.25     4575.30     92.29 o 
   3   5   2     2824.31     2702.22     66.46 o 
   4   5   2     1848.71     1944.09     58.71 o 
   5   5   2      428.39      394.41     36.49 o 
   6   5   2      492.47      587.27     47.77 o 
   7   5   2     2408.82     2245.98     80.94 o 
   8   5   2     3667.56     3463.77    108.45 o 
   9   5   2       14.90       13.27     36.80 o 
  10   5   2      343.75      469.73     63.56 o 
  11   5   2     1446.99     1366.30     95.64 o 
  12   5   2      717.44      859.82    111.56 o 
  13   5   2     1320.63     1444.25    142.18 o 
  14   5   2      187.48      318.57    118.60 o 
 -10   6   2       32.91      143.86     63.61 o 
  -9   6   2      807.12      850.86     89.39 o 
  -8   6   2       20.69       34.74     48.04 o 
  -7   6   2       15.96       39.01     45.78 o 
  -6   6   2      417.52      431.97     57.73 o 
  -5   6   2     2549.13     2561.39     99.67 o 
  -4   6   2     1640.59     1526.34     78.91 o 
  -3   6   2     1815.68     1571.04     92.32 o 
  -2   6   2     1861.27     1940.36    122.55 o 
  -1   6   2      352.70      495.61     42.27 o 
   0   6   2    19026.22    20222.16    315.06 o 
   1   6   2     2044.17     1777.67     59.66 o 
   2   6   2      504.50      881.55     43.59 o 
   3   6   2     3578.10     3971.35     89.12 o 
   4   6   2       88.97      195.12     28.57 o 
   5   6   2     2365.19     2616.95     74.58 o 
   6   6   2      134.63      278.08     37.56 o 
   7   6   2     2034.02     1967.38     78.78 o 
   8   6   2       77.15      132.29     39.22 o 
   9   6   2       96.51       32.99     59.07 o 
  10   6   2     1565.23     1397.46     89.69 o 
  11   6   2       26.43       64.07     67.25 o 
  12   6   2      145.80      135.40     74.73 o 
  13   6   2       62.85      105.94     78.83 o 
  14   6   2       54.84       22.08     79.45 o 
 -10   7   2     1318.21     1404.02    114.55 o 
  -9   7   2     1183.19     1274.45    105.48 o 
  -8   7   2       17.63       36.05     48.68 o 
  -7   7   2        0.37      -36.74     41.78 o 
  -6   7   2       22.93      -44.99     39.62 o 
  -5   7   2     4217.73     4449.65    135.62 o 
  -4   7   2      436.51      392.24     65.90 o 
  -3   7   2      158.22      140.94     43.82 o 
  -2   7   2     2929.06     3366.22    100.56 o 
  -1   7   2       21.94       41.76     50.83 o 
   0   7   2       20.44        6.77     26.16 o 
   1   7   2     5842.65     5789.40    120.68 o 
   2   7   2       41.95       68.89     25.77 o 
   3   7   2     6185.04     6530.32    129.55 o 
   4   7   2      171.82      152.45     30.19 o 
   5   7   2     1206.08     1195.86     56.56 o 
   6   7   2      831.53      764.51     52.30 o 
   7   7   2     1712.15     1904.82     78.20 o 
   8   7   2     2613.21     2602.95     95.17 o 
   9   7   2     1080.17     1150.43     77.82 o 
  10   7   2      353.34      208.77     69.89 o 
  11   7   2      333.78      352.64    138.00 o 
  12   7   2      347.87      281.57     87.72 o 
  13   7   2        4.18       27.08     70.01 o 
  14   7   2      566.35      661.13    113.55 o 
  -9   8   2       10.76       36.43     56.90 o 
  -8   8   2       38.31      132.50     56.48 o 
  -7   8   2     1996.90     2085.68    121.42 o 
  -6   8   2      140.31      132.32     68.43 o 
  -5   8   2       58.53       62.41     34.69 o 
  -4   8   2      193.56      226.53     48.03 o 
  -3   8   2     7539.84     7231.72    168.12 o 
  -2   8   2     6417.93     6652.30    153.51 o 
  -1   8   2      233.15      295.47     47.24 o 
   0   8   2     1344.59     1314.46     73.94 o 
   1   8   2     4243.29     4598.44    108.70 o 
   2   8   2    14088.97    13847.19    235.50 o 
   3   8   2     8377.96     7642.32    149.36 o 
   4   8   2      366.13      359.36     39.05 o 
   5   8   2     2020.31     2134.47     82.42 o 
   6   8   2       98.16      124.51     34.29 o 
   7   8   2     2290.39     2300.91     84.88 o 
   8   8   2      115.84      129.90     49.65 o 
   9   8   2      439.50      474.80    134.27 o 
  10   8   2       44.95       20.09     59.19 o 
  11   8   2        8.44       38.65    125.31 o 
  12   8   2      442.07      550.07    101.02 o 
  13   8   2      973.01     1163.27    133.99 o 
  14   8   2        0.48       26.17     97.81 o 
  -9   9   2      373.69      474.49    106.64 o 
  -8   9   2     1074.16     1074.82     98.93 o 
  -7   9   2      273.86      246.17     62.61 o 
  -6   9   2       18.94       67.00     45.76 o 
  -5   9   2        2.35      -24.74     42.25 o 
  -4   9   2      919.60     1006.99     80.11 o 
  -3   9   2     3403.03     2821.84    218.39 o 
  -2   9   2        5.47       -5.23     34.84 o 
  -1   9   2       23.90       35.57     34.62 o 
   0   9   2      566.91      577.89    181.07 o 
   1   9   2     3491.31     3507.51    330.99 o 
   2   9   2     1314.84     1119.98     58.65 o 
   3   9   2      886.30      927.53     56.25 o 
   4   9   2     2362.61     2552.55    104.69 o 
   5   9   2     1842.36     2073.42     76.27 o 
   6   9   2       98.39       77.46     41.07 o 
   7   9   2     3857.18     3939.82    113.93 o 
   8   9   2     1752.32     1662.16    124.06 o 
   9   9   2      311.04      283.66     76.10 o 
  10   9   2       66.66       50.92     73.31 o 
  11   9   2        9.65      -25.65     58.83 o 
  12   9   2     1121.08     1255.27    131.46 o 
  13   9   2      286.98      229.56     83.55 o 
  14   9   2      234.85       79.03     78.59 o 
  -8  10   2       16.28      -11.07     70.99 o 
  -7  10   2        1.04       49.95     61.90 o 
  -6  10   2        2.36        2.28     64.83 o 
  -5  10   2      537.51      528.16     68.69 o 
  -4  10   2       66.20       26.48     42.72 o 
  -3  10   2      114.54       44.96     40.87 o 
  -2  10   2      840.66      949.49     72.23 o 
  -1  10   2      236.26      160.32     42.74 o 
   0  10   2      604.42      650.25     59.85 o 
   1  10   2       53.33       68.78     38.68 o 
   2  10   2      490.83      551.06     49.06 o 
   3  10   2      252.12      261.69     40.29 o 
   4  10   2     1414.63     1535.75     70.05 o 
   5  10   2      381.21      359.16     53.50 o 
   6  10   2      107.19      120.29     40.65 o 
   7  10   2       31.23        9.59     69.10 o 
   8  10   2     1064.59     1157.74    108.78 o 
   9  10   2       45.59        7.87     58.89 o 
  10  10   2       54.23      -78.02     52.02 o 
  11  10   2        4.25       66.60     93.18 o 
  12  10   2       54.57       63.90     69.80 o 
  13  10   2      133.15      231.33     88.55 o 
  -7  11   2       12.74      -64.28     73.73 o 
  -6  11   2       80.80      142.12     73.63 o 
  -5  11   2      449.95      541.21     94.04 o 
  -4  11   2       23.36       47.58     63.80 o 
  -3  11   2       74.22       21.29     55.00 o 
  -2  11   2      557.37      414.60    106.87 o 
  -1  11   2      586.73      518.11     78.59 o 
   0  11   2      105.03      215.33     61.36 o 
   1  11   2      106.77      226.45     47.00 o 
   2  11   2      816.31      940.28    107.95 o 
   3  11   2        3.84       13.92     35.32 o 
   4  11   2        1.71       29.66     56.59 o 
   5  11   2       80.73       69.56     40.19 o 
   6  11   2      250.14      320.90     67.12 o 
   7  11   2     1296.93     1195.11    203.24 o 
   8  11   2        8.09       14.65     58.00 o 
   9  11   2      315.66      421.19     81.05 o 
  10  11   2      112.54      122.99     68.81 o 
  11  11   2      248.89      264.73     80.35 o 
  12  11   2       15.14      161.31     81.72 o 
  13  11   2       26.81       24.38     69.84 o 
  -6  12   2      115.19       24.14     72.62 o 
  -5  12   2      437.52      684.81    169.43 o 
  -4  12   2      176.19      113.66     67.73 o 
  -3  12   2      740.76      871.56    105.21 o 
  -2  12   2        3.36      -98.45     70.40 o 
  -1  12   2      180.31      189.30     86.08 o 
   0  12   2      364.06      442.05     79.70 o 
   1  12   2      655.39      681.26    121.38 o 
   2  12   2     1305.51     1423.01    108.09 o 
   3  12   2      307.80      247.87     69.77 o 
   4  12   2       73.02      129.83     53.57 o 
   5  12   2      119.43       46.43     50.55 o 
   6  12   2       24.45       45.87     53.76 o 
   7  12   2      567.94      586.77    123.67 o 
   8  12   2        1.47       11.71     59.60 o 
   9  12   2       13.69      -52.16     57.19 o 
  10  12   2       45.26        6.16     62.44 o 
  11  12   2       96.47      132.10    144.27 o 
  12  12   2      191.20      113.90     73.19 o 
  13  12   2        0.35        2.65     74.41 o 
  -5  13   2       69.03       80.48     80.63 o 
  -4  13   2      196.39      262.33     81.24 o 
  -3  13   2      391.57      247.65     77.66 o 
  -2  13   2       23.23       40.01     92.38 o 
  -1  13   2        0.71       61.94     84.94 o 
   0  13   2        5.44       -1.52     55.02 o 
   1  13   2       71.74        1.02     37.10 o 
   2  13   2      912.60      906.43    171.67 o 
   3  13   2      169.23      175.62     63.53 o 
   4  13   2     1122.87     1445.16    272.09 o 
   5  13   2       73.84       80.88     92.15 o 
   6  13   2      182.22       68.70     83.20 o 
   7  13   2      147.29       65.44     89.37 o 
   8  13   2      803.16      614.19    137.29 o 
   9  13   2     1155.02     1088.85    161.25 o 
  10  13   2       46.14     -118.25     78.84 o 
  11  13   2       96.26       -5.73     87.78 o 
  12  13   2      296.50      190.67     84.93 o 
  -4  14   2      514.25      389.07     96.56 o 
  -3  14   2       48.26       64.98     68.42 o 
  -2  14   2      813.89     1073.01    124.19 o 
  -1  14   2     2628.69     2542.18    440.44 o 
   0  14   2      186.27      184.64     70.41 o 
   1  14   2      256.31      119.87    142.13 o 
   2  14   2      559.84      550.98    121.31 o 
   3  14   2     2392.90     2673.62    247.54 o 
   4  14   2     4454.15     4866.16    280.32 o 
   5  14   2      215.85        8.59     93.53 o 
   6  14   2     1829.79     1375.04    176.73 o 
   7  14   2       16.60       35.00     90.48 o 
   8  14   2      590.01      522.34    128.52 o 
   9  14   2      731.94      722.62    149.14 o 
  10  14   2        9.84      -13.30     83.77 o 
  11  14   2      129.78       30.26    103.42 o 
  12  14   2        0.30       66.76    102.74 o 
  -3  15   2      916.66     1343.02    145.62 o 
  -2  15   2      738.07      650.35    108.26 o 
  -1  15   2      121.73      -23.08     71.90 o 
   0  15   2      757.71      749.70    124.94 o 
   1  15   2       36.30       21.18     49.03 o 
   2  15   2      232.43      203.05     73.02 o 
   3  15   2       65.96       52.72     97.23 o 
   4  15   2       25.51       58.83     98.45 o 
   5  15   2        7.05      -17.76     85.16 o 
   6  15   2      678.03      585.24    138.36 o 
   7  15   2       11.95      -24.48     90.87 o 
   8  15   2      158.78      392.98    132.83 o 
   9  15   2       48.33     -118.00     78.66 o 
  10  15   2      842.15      809.93    157.58 o 
  11  15   2     1063.87     1049.96    177.44 o 
  -2  16   2      298.31      497.37    234.87 o 
  -1  16   2       27.36      -76.99    110.82 o 
   0  16   2      532.78      524.68     99.08 o 
   1  16   2     1928.57     1887.09    223.87 o 
   2  16   2        8.21       69.51    100.88 o 
   3  16   2        4.76       72.43     93.57 o 
   4  16   2        3.37     -125.32     83.54 o 
   5  16   2      915.83      990.02    176.91 o 
   6  16   2      593.97      485.51    143.32 o 
   7  16   2      868.81      773.42    159.72 o 
   8  16   2       35.18       21.48    105.47 o 
   9  16   2      167.19      183.18    115.45 o 
  10  16   2      101.84      226.56    127.27 o 
   0  17   2       23.65      118.40    112.01 o 
   1  17   2      759.42      440.64    132.09 o 
   2  17   2      826.32      585.77    148.88 o 
   3  17   2      306.56      289.02    126.07 o 
   4  17   2      167.37      231.46    122.51 o 
   5  17   2      295.24      593.92    153.64 o 
   6  17   2        2.37       74.84    104.93 o 
   7  17   2       35.44      163.21    114.93 o 
   8  17   2       50.08      216.42    120.23 o 
   9  17   2       14.35        3.06    110.50 o 
   3  18   2      136.34      107.68    111.96 o 
   4  18   2      221.15       63.77    108.02 o 
   5  18   2        0.49      -20.74    109.50 o 
   6  18   2       74.40      159.63    125.40 o 
  -7 -16   3       52.92     -121.17     80.78 o 
  -6 -16   3      118.20      235.64    131.96 o 
  -5 -16   3        3.57      -14.60    109.37 o 
  -4 -16   3        1.84      -59.02     91.65 o 
  -3 -16   3       34.92      -33.80     73.79 o 
  -2 -16   3       35.63       57.95    123.46 o 
  -1 -16   3      346.86      441.45    105.07 o 
   0 -16   3      182.27      186.37     88.24 o 
  -9 -15   3        0.59      -19.17    103.78 o 
  -8 -15   3       20.03        6.98     97.43 o 
  -7 -15   3       31.18       21.86    103.46 o 
  -6 -15   3       68.94      -13.42    104.47 o 
  -5 -15   3      314.97      393.68    129.49 o 
  -4 -15   3       49.66       28.06     65.74 o 
  -3 -15   3      125.69       99.60     76.33 o 
  -2 -15   3       20.77       14.07     71.33 o 
  -1 -15   3      290.01      232.50    162.95 o 
   0 -15   3      427.72      605.08    105.52 o 
   1 -15   3        1.46       14.21    116.34 o 
   2 -15   3       28.05       15.56     67.04 o 
 -10 -14   3       63.25      -87.93     90.72 o 
  -9 -14   3      337.83      265.02    123.20 o 
  -8 -14   3       82.27      -19.56     99.74 o 
  -7 -14   3      372.92      199.29    113.72 o 
  -6 -14   3       53.42       53.64     97.82 o 
  -5 -14   3       30.33       36.11     67.71 o 
  -4 -14   3       57.95      101.40     64.23 o 
  -3 -14   3      604.40      327.36     83.48 o 
  -2 -14   3      208.01      199.42     80.60 o 
  -1 -14   3       51.41      -60.98    116.60 o 
   0 -14   3      601.98      703.47    110.64 o 
   1 -14   3      188.10       80.17    118.54 o 
   2 -14   3       97.12      -18.68     65.40 o 
   3 -14   3       60.96       40.83    169.85 o 
   4 -14   3      494.13      459.49    129.72 o 
 -11 -13   3       76.61      -73.68     95.40 o 
 -10 -13   3       20.31      113.25    109.69 o 
  -9 -13   3       33.24      130.24    109.40 o 
  -8 -13   3     2378.78     2429.80    235.57 o 
  -7 -13   3      160.45       78.29    102.72 o 
  -6 -13   3      862.98      840.35    101.81 o 
  -5 -13   3      951.92     1041.41    177.60 o 
  -4 -13   3       29.29      -54.20    145.53 o 
  -3 -13   3       24.91      -25.08    104.02 o 
  -2 -13   3       13.28       -0.56     63.55 o 
  -1 -13   3     2382.88     2629.64    167.52 o 
   0 -13   3      805.80      921.24    112.21 o 
   1 -13   3       58.23      161.04     76.25 o 
   2 -13   3      104.74       19.49     60.75 o 
   3 -13   3        5.00      172.38     77.50 o 
   4 -13   3       75.35       80.76     77.33 o 
   5 -13   3       45.24      166.57     87.59 o 
 -11 -12   3      403.45      687.69    153.98 o 
 -10 -12   3      441.73      351.79    125.08 o 
  -9 -12   3       70.69      151.98    105.57 o 
  -8 -12   3       93.93      123.08     99.90 o 
  -7 -12   3       42.20       14.83     72.33 o 
  -6 -12   3     1468.38     1434.70    119.39 o 
  -5 -12   3        9.05        1.06     51.00 o 
  -4 -12   3      485.85      551.24     85.73 o 
  -3 -12   3      111.41       58.09     60.53 o 
  -2 -12   3      361.41      376.07     80.80 o 
  -1 -12   3       23.03        4.57     56.83 o 
   0 -12   3       78.17       62.01     63.77 o 
   1 -12   3     1479.52     1313.46    161.50 o 
   2 -12   3     1050.71     1003.35    112.84 o 
   3 -12   3       58.39       57.63     64.95 o 
   4 -12   3       16.52       69.65     69.32 o 
   5 -12   3       64.88       35.43    123.41 o 
   6 -12   3     1570.16     1661.16    157.55 o 
 -12 -11   3       20.23       70.94    104.73 o 
 -11 -11   3       38.77      110.80    105.53 o 
 -10 -11   3      307.11      104.60     95.42 o 
  -9 -11   3       46.49       17.05     89.56 o 
  -8 -11   3      879.37      956.95    100.96 o 
  -7 -11   3      785.71      594.28     86.45 o 
  -6 -11   3     2508.71     2472.43    165.44 o 
  -5 -11   3     1279.67     1347.03    165.23 o 
  -4 -11   3     2143.73     2403.69    154.88 o 
  -3 -11   3     7017.14     7105.58    223.49 o 
  -2 -11   3        9.99       -8.15     52.08 o 
  -1 -11   3      240.17      121.01     60.60 o 
   0 -11   3     2586.46     3025.65    177.84 o 
   1 -11   3     3503.60     3349.34    315.84 o 
   2 -11   3     2274.24     2568.45    143.07 o 
   3 -11   3      260.18      265.86     72.04 o 
   4 -11   3      840.14      873.72    131.41 o 
   5 -11   3      533.42      616.90    101.60 o 
   6 -11   3       63.19       85.22    118.66 o 
   7 -11   3       59.45      154.58     83.14 o 
 -12 -10   3       91.19      148.64     78.34 o 
 -11 -10   3     2441.72     2501.65    168.15 o 
 -10 -10   3      306.20      527.30     89.27 o 
  -9 -10   3     2103.65     2321.56    111.53 o 
  -8 -10   3       45.35       14.71     43.54 o 
  -7 -10   3      144.98      185.37     64.08 o 
  -6 -10   3      339.58      434.45     73.04 o 
  -5 -10   3      362.61      361.09    100.75 o 
  -4 -10   3     1248.49     1210.27    100.06 o 
  -3 -10   3        0.32      -50.35     80.15 o 
  -2 -10   3      980.51      983.93     95.97 o 
  -1 -10   3      778.74      746.99     89.19 o 
   0 -10   3     2965.01     2944.59    140.38 o 
   1 -10   3        4.99      -35.48     51.41 o 
   2 -10   3      163.97      245.16    102.74 o 
   3 -10   3      378.64      376.97    169.61 o 
   4 -10   3       96.00       18.72     65.57 o 
   5 -10   3      190.87      247.21     76.58 o 
   6 -10   3       91.05      225.76     79.11 o 
   7 -10   3        9.95      -27.88     68.95 o 
   8 -10   3      754.96      522.15    216.91 o 
 -12  -9   3        2.10      -23.13     68.54 o 
 -11  -9   3      225.57      162.82    129.70 o 
 -10  -9   3      336.09      440.51     65.93 o 
  -9  -9   3     1259.27     1434.59     95.64 o 
  -8  -9   3      579.69      644.71     68.78 o 
  -7  -9   3      437.45      400.14     55.66 o 
  -6  -9   3      763.13      707.95     76.16 o 
  -5  -9   3       82.86       44.44     31.80 o 
  -4  -9   3     3948.93     4323.70    155.02 o 
  -3  -9   3      145.92       62.02     49.59 o 
  -2  -9   3     1717.88     1807.10    115.28 o 
  -1  -9   3      910.07      768.45    115.52 o 
   0  -9   3      297.50      362.61    120.17 o 
   1  -9   3      394.18      385.35     71.22 o 
   2  -9   3      454.56      531.49    119.65 o 
   3  -9   3     4068.83     4109.66    170.86 o 
   4  -9   3       11.56      -54.44     54.03 o 
   5  -9   3       10.37      140.50     61.53 o 
   6  -9   3      146.25       65.77     80.10 o 
   7  -9   3      232.68      296.66     82.53 o 
   8  -9   3       63.67       16.91     71.09 o 
   9  -9   3        3.04       55.21     80.27 o 
 -13  -8   3        1.33      -14.60    107.21 o 
 -12  -8   3       10.47      -28.17     65.41 o 
 -11  -8   3       28.08       43.54     52.51 o 
 -10  -8   3        9.77      -16.53     46.42 o 
  -9  -8   3     2422.78     2494.90    108.02 o 
  -8  -8   3       87.98       48.78     41.28 o 
  -7  -8   3       47.08       13.41     30.40 o 
  -6  -8   3      521.95      543.74     70.31 o 
  -5  -8   3     4539.76     4342.61    314.46 o 
  -4  -8   3      339.46      329.80     41.78 o 
  -3  -8   3      655.32      595.61     43.75 o 
  -2  -8   3     1885.49     1808.23    100.82 o 
  -1  -8   3      260.16      214.40     70.87 o 
   0  -8   3        7.30        1.25     40.59 o 
   1  -8   3     6854.30     6963.98    205.87 o 
   2  -8   3      277.67      365.16    101.85 o 
   3  -8   3     6760.36     6706.43    212.66 o 
   4  -8   3      742.39      554.26     81.21 o 
   5  -8   3        2.87        7.26     53.63 o 
   6  -8   3      146.65      178.55     70.70 o 
   7  -8   3      292.36      245.48     78.82 o 
   8  -8   3      466.23      507.42    112.60 o 
   9  -8   3        3.68        1.73     71.68 o 
 -13  -7   3       40.65        5.40    107.40 o 
 -12  -7   3       83.33      206.88     78.57 o 
 -11  -7   3      107.52       76.04     67.64 o 
 -10  -7   3     1433.69     1478.07    124.81 o 
  -9  -7   3       20.65       46.52     38.07 o 
  -8  -7   3      223.36      171.56     49.78 o 
  -7  -7   3      311.94      297.03     71.61 o 
  -6  -7   3       53.71       84.08     35.80 o 
  -5  -7   3      560.81      613.45     53.42 o 
  -4  -7   3      934.47     1083.95     60.19 o 
  -3  -7   3     4431.45     4816.05    110.85 o 
  -2  -7   3      585.14      440.23     35.28 o 
  -1  -7   3      457.56      429.60     68.39 o 
   0  -7   3      240.61      157.45     47.63 o 
   1  -7   3      824.14      868.84     78.39 o 
   2  -7   3     3910.87     3903.28    115.16 o 
   3  -7   3        5.68       24.09     30.61 o 
   4  -7   3      303.99      285.32     50.57 o 
   5  -7   3      388.08      302.10     50.89 o 
   6  -7   3      611.92      831.91     79.08 o 
   7  -7   3      406.70      611.88     92.28 o 
   8  -7   3      431.42      287.34    156.66 o 
   9  -7   3       88.37      201.63    106.41 o 
  10  -7   3        7.83      -36.75     69.39 o 
 -13  -6   3       48.17      186.77    125.65 o 
 -12  -6   3      452.87      448.01     72.53 o 
 -11  -6   3        3.14       -4.88     70.35 o 
 -10  -6   3       20.44        6.19     44.95 o 
  -9  -6   3      599.22      561.36     64.98 o 
  -8  -6   3     1404.69     1164.40     90.31 o 
  -7  -6   3      249.46      267.34     47.89 o 
  -6  -6   3      521.67      662.08     57.65 o 
  -5  -6   3      221.19      169.47     37.28 o 
  -4  -6   3      390.90      329.61     39.16 o 
  -3  -6   3     1502.18     1642.39     61.65 o 
  -2  -6   3       84.12       26.30     22.28 o 
  -1  -6   3       74.23       16.40     34.90 o 
   0  -6   3      885.05     1007.45     75.54 o 
   1  -6   3     3908.02     3532.35    125.52 o 
   2  -6   3      176.65      116.60     33.65 o 
   3  -6   3     2716.46     2909.76    157.04 o 
   4  -6   3      351.45      392.80     48.08 o 
   5  -6   3     1081.25     1226.09     79.78 o 
   6  -6   3       88.23       99.25     45.53 o 
   7  -6   3     2931.48     2773.43    113.79 o 
   8  -6   3     2260.28     2077.09    114.44 o 
   9  -6   3      212.38      315.08     59.44 o 
  10  -6   3        2.94       -6.12     55.73 o 
  11  -6   3       43.24       48.62     61.06 o 
 -13  -5   3       35.62      156.76     81.77 o 
 -12  -5   3      236.73      174.34     62.47 o 
 -11  -5   3      511.78      671.08     77.70 o 
 -10  -5   3      201.84      155.56     51.15 o 
  -9  -5   3      681.64      679.91     69.59 o 
  -8  -5   3      380.72      332.80     52.90 o 
  -7  -5   3      166.50      129.10     88.80 o 
  -6  -5   3     2241.13     2146.71    139.86 o 
  -5  -5   3     3398.80     3506.41    100.30 o 
  -4  -5   3     2273.19     1857.35     68.12 o 
  -3  -5   3     1683.46     1743.74     62.67 o 
  -2  -5   3     2901.70     3070.85     76.19 o 
  -1  -5   3     3110.31     3237.02    106.93 o 
   0  -5   3      911.57     1267.96     79.59 o 
   1  -5   3     2030.73     2071.22     62.43 o 
   2  -5   3     3759.37     3411.46     87.63 o 
   3  -5   3     2026.09     2113.04     75.87 o 
   4  -5   3      965.19      839.31    101.25 o 
   5  -5   3       85.56      104.08     39.83 o 
   6  -5   3      313.59      390.66     54.95 o 
   7  -5   3      143.23       92.99     36.70 o 
   8  -5   3      246.40      222.83     55.26 o 
   9  -5   3      711.47      693.27    101.11 o 
  10  -5   3      185.87      114.37     58.12 o 
  11  -5   3        2.01      -67.84     55.70 o 
 -13  -4   3        3.06       79.56     82.84 o 
 -12  -4   3      120.06      123.81     61.31 o 
 -11  -4   3       64.45       43.18     49.78 o 
 -10  -4   3      851.82      959.42     82.84 o 
  -9  -4   3      461.43      489.47     61.97 o 
  -8  -4   3      161.01      132.64     43.68 o 
  -7  -4   3      108.80       34.78     60.45 o 
  -6  -4   3     1207.01     1160.74     68.21 o 
  -5  -4   3       70.79      124.58     46.06 o 
  -4  -4   3    10488.67    10043.21    185.59 o 
  -3  -4   3      463.52      564.89     41.97 o 
  -2  -4   3        4.84       12.97     22.99 o 
  -1  -4   3      426.73      408.10     27.15 o 
   0  -4   3      289.55      314.05     41.80 o 
   1  -4   3     3591.38     3087.05     71.26 o 
   2  -4   3       31.95       14.69     23.23 o 
   3  -4   3      126.36      103.53     30.70 o 
   4  -4   3      224.11      287.98     39.45 o 
   5  -4   3     3935.82     3803.79    112.47 o 
   6  -4   3      233.93       62.81     45.55 o 
   7  -4   3     2373.87     2443.93    104.72 o 
   8  -4   3       59.96       34.62     71.50 o 
   9  -4   3      111.32       99.69     62.64 o 
  10  -4   3      838.88      899.21     87.87 o 
  11  -4   3      125.07      181.97     63.38 o 
  12  -4   3       97.96      145.24     65.42 o 
 -13  -3   3      301.15      201.41    155.80 o 
 -12  -3   3       48.60      -44.86     51.02 o 
 -11  -3   3        4.28       55.39     49.32 o 
 -10  -3   3      873.89      862.77     80.56 o 
  -9  -3   3       44.15       50.83     42.74 o 
  -8  -3   3     1264.91     1186.96     80.64 o 
  -7  -3   3     1207.23     1028.06     69.23 o 
  -6  -3   3     1538.62     1822.90     75.74 o 
  -5  -3   3     5051.85     4663.05    115.16 o 
  -4  -3   3      203.92      218.52     33.55 o 
  -3  -3   3     4629.75     4069.76     94.37 o 
  -2  -3   3     4643.49     5093.59    101.93 o 
  -1  -3   3     2172.28     1971.31     53.02 o 
   0  -3   3    46237.74    47389.83    963.23 o 
   1  -3   3      360.00      307.75     27.96 o 
   2  -3   3     4020.03     3465.70     83.12 o 
   3  -3   3     4380.26     4080.44    111.33 o 
   4  -3   3      540.05      429.83     43.89 o 
   5  -3   3     3213.06     2766.53    116.10 o 
   6  -3   3     3031.24     2892.46    108.18 o 
   7  -3   3      139.98      137.75     44.83 o 
   8  -3   3      354.59      301.29     58.73 o 
   9  -3   3       36.41        1.51     45.84 o 
  10  -3   3      320.85      345.84     66.57 o 
  11  -3   3      270.55      283.31    100.95 o 
  12  -3   3      167.63      140.38     96.12 o 
 -13  -2   3      424.46      559.93    105.99 o 
 -12  -2   3      258.84      176.71     62.11 o 
 -11  -2   3       99.99       73.39     52.92 o 
 -10  -2   3       12.45        8.62     45.33 o 
  -9  -2   3      824.03      819.95     74.24 o 
  -8  -2   3     2048.50     2048.29     95.53 o 
  -7  -2   3     1142.01     1148.08     73.31 o 
  -6  -2   3     2000.39     1713.61     74.40 o 
  -5  -2   3       58.09       88.56     36.02 o 
  -4  -2   3     4748.82     4906.30    147.29 o 
  -3  -2   3     7129.15     6507.82    126.38 o 
  -2  -2   3    13099.15    14243.15    223.78 o 
  -1  -2   3     1291.00     1408.84     45.26 o 
   0  -2   3      953.66     1072.20     52.87 o 
   1  -2   3    18647.20    19637.13    291.07 o 
   2  -2   3     2357.59     1661.37     56.42 o 
   3  -2   3     2254.91     2489.72     74.63 o 
   4  -2   3      376.89      561.82     57.37 o 
   5  -2   3      896.07      902.01     60.73 o 
   6  -2   3      190.64      192.23     39.82 o 
   7  -2   3     2083.51     1945.57     91.84 o 
   8  -2   3      113.97      136.10     48.15 o 
   9  -2   3     1148.55     1130.11     87.67 o 
  10  -2   3      393.83      354.87     64.80 o 
  11  -2   3       24.68      -27.28     49.22 o 
  12  -2   3      540.75      655.78    129.09 o 
 -12  -1   3      332.63      286.78     70.55 o 
 -11  -1   3      590.25      637.93     79.78 o 
 -10  -1   3      276.71      269.04     81.42 o 
  -9  -1   3      111.26      227.87     54.05 o 
  -8  -1   3      293.85      216.17     47.59 o 
  -7  -1   3      174.80      210.39     44.56 o 
  -6  -1   3       11.54        3.66     30.38 o 
  -5  -1   3      950.79      830.20     54.50 o 
  -4  -1   3     2067.47     2735.45     78.68 o 
  -3  -1   3       39.00       84.82     25.95 o 
  -2  -1   3    13443.29    12830.61    202.75 o 
  -1  -1   3    26153.64    27364.47    390.56 o 
   0  -1   3     7695.74     7048.29    114.89 o 
   1  -1   3    14078.09    15415.49    230.62 o 
   2  -1   3     4782.89     5998.10    115.86 o 
   3  -1   3      498.15      447.27     36.59 o 
   4  -1   3     1375.82     1247.94     61.59 o 
   5  -1   3     5430.64     5308.80    186.60 o 
   6  -1   3     6092.19     6008.66    142.87 o 
   7  -1   3       99.39       99.73     41.48 o 
   8  -1   3      741.37      714.07     67.35 o 
   9  -1   3      754.86      832.31     77.81 o 
  10  -1   3      642.11      734.32     76.79 o 
  11  -1   3       98.77       54.60     51.34 o 
  12  -1   3        4.68       35.81     54.48 o 
  13  -1   3        2.13      -53.15     80.77 o 
 -12   0   3       32.28      -78.46     52.31 o 
 -11   0   3      265.89      282.92     65.85 o 
 -10   0   3       36.92        0.31     45.67 o 
  -9   0   3        1.36       36.53     43.44 o 
  -8   0   3      857.71      961.51     77.14 o 
  -7   0   3     2447.46     2475.02     97.12 o 
  -6   0   3     1019.69     1029.97     67.06 o 
  -5   0   3     5360.99     5388.19    126.33 o 
  -4   0   3      310.42      311.23     36.19 o 
  -3   0   3     9598.00     8106.10    147.70 o 
  -2   0   3     3202.59     3042.87    118.63 o 
  -1   0   3    12920.55    13502.17    202.31 o 
   0   0   3     9581.53     9322.43    141.29 o 
   1   0   3      386.86      393.76     53.80 o 
   2   0   3    52466.56    55308.45    769.19 o 
   3   0   3       90.56      171.35     27.53 o 
   4   0   3     1520.45     1381.31     59.09 o 
   5   0   3      663.15      557.95     59.81 o 
   6   0   3     3546.13     3556.24    126.52 o 
   7   0   3      708.57      681.38     59.31 o 
   8   0   3      444.61      371.39     54.45 o 
   9   0   3      114.84      150.13     50.19 o 
  10   0   3       16.16        9.65     44.18 o 
  11   0   3      176.29      130.09     58.55 o 
  12   0   3      563.77      620.71    146.78 o 
  13   0   3      264.51      306.15     74.89 o 
 -12   1   3      248.83      243.60     93.86 o 
 -11   1   3       21.02        5.87     56.56 o 
 -10   1   3      295.09      297.12     62.14 o 
  -9   1   3       13.08      -16.67     43.13 o 
  -8   1   3     3680.64     3948.03    131.63 o 
  -7   1   3        8.70      -18.80     56.25 o 
  -6   1   3     1340.66     1486.21     78.17 o 
  -5   1   3      581.54      618.18     79.90 o 
  -4   1   3     5418.09     5234.09    117.96 o 
  -3   1   3     1124.82      798.19     45.46 o 
  -2   1   3       37.01       51.33     20.67 o 
  -1   1   3        0.34       -4.60     15.11 o 
   0   1   3     4839.48     5593.14     90.95 o 
   1   1   3     6270.37     6848.41    109.71 o 
   2   1   3     4928.53     4365.01     98.98 o 
   3   1   3      287.24      275.56     28.83 o 
   4   1   3     1004.13      718.60     43.79 o 
   5   1   3     1697.60     1724.18     78.92 o 
   6   1   3      277.84      162.12     35.94 o 
   7   1   3     6556.81     6236.66    156.40 o 
   8   1   3       19.37       21.18     36.97 o 
   9   1   3     1422.34     1401.77    115.74 o 
  10   1   3       60.07       53.61     45.38 o 
  11   1   3      334.31      395.99     85.71 o 
  12   1   3      828.46      917.79     93.33 o 
  13   1   3      102.84      127.60     63.65 o 
 -12   2   3      676.15      453.96    101.03 o 
 -11   2   3      104.14      117.86     56.58 o 
 -10   2   3      393.95      338.28     66.14 o 
  -9   2   3       30.87       12.63     46.10 o 
  -8   2   3      198.25      210.80     51.77 o 
  -7   2   3     3418.64     3175.62    143.64 o 
  -6   2   3     1726.26     1658.48    103.36 o 
  -5   2   3     3431.84     3374.43    119.49 o 
  -4   2   3      464.10      389.40     49.25 o 
  -3   2   3     2867.45     2756.39     76.62 o 
  -2   2   3      423.75      369.95     37.74 o 
  -1   2   3    10314.34    11062.36    192.08 o 
   0   2   3     1891.82     1762.65     45.33 o 
   1   2   3     8007.80     8833.74    137.42 o 
   2   2   3    27742.16    28495.42    403.77 o 
   3   2   3     5877.79     5563.45    103.74 o 
   4   2   3     1215.18      967.22     55.02 o 
   5   2   3      130.37      140.15     30.69 o 
   6   2   3     1978.78     1830.81     73.85 o 
   7   2   3     3865.08     3752.37    119.13 o 
   8   2   3     1031.13     1037.95     93.87 o 
   9   2   3      737.80      838.04     73.09 o 
  10   2   3      912.97     1094.07    112.12 o 
  11   2   3      506.35      577.17     73.49 o 
  12   2   3      112.34      138.69     57.55 o 
  13   2   3      114.27      113.89     59.20 o 
  14   2   3      128.37       77.03    145.98 o 
 -11   3   3      795.27      671.62     85.08 o 
 -10   3   3      355.74      388.03     70.00 o 
  -9   3   3        0.93      -30.23     41.25 o 
  -8   3   3      802.66      894.18     79.67 o 
  -7   3   3      519.43      616.70     78.18 o 
  -6   3   3     1086.17     1069.21     73.89 o 
  -5   3   3      682.04      673.04     55.54 o 
  -4   3   3       17.41       36.39     27.81 o 
  -3   3   3        3.61       21.16     26.06 o 
  -2   3   3     5073.69     5339.20    111.60 o 
  -1   3   3     3340.86     3840.99     83.19 o 
   0   3   3       15.41       24.04     27.25 o 
   1   3   3     7917.58     8860.14    260.47 o 
   2   3   3     4554.46     4905.55    117.20 o 
   3   3   3        5.44       11.85     30.16 o 
   4   3   3     4415.73     4657.67     95.56 o 
   5   3   3     1154.21     1028.44     59.17 o 
   6   3   3     2448.85     2322.17     78.10 o 
   7   3   3       15.69        0.41     30.58 o 
   8   3   3        2.42      -28.64     43.06 o 
   9   3   3     3359.57     3002.00    109.76 o 
  10   3   3       50.49      -57.26     38.18 o 
  11   3   3       64.65       -2.70     43.57 o 
  12   3   3      166.44      177.35     52.74 o 
  13   3   3        4.45       -8.72     69.82 o 
  14   3   3        1.23       31.88     73.08 o 
 -11   4   3      130.10       91.61     63.47 o 
 -10   4   3      448.28      517.29     79.04 o 
  -9   4   3      370.41      282.22     63.77 o 
  -8   4   3      797.40      822.30     95.06 o 
  -7   4   3      536.12      488.44     63.79 o 
  -6   4   3      319.86      304.47     49.42 o 
  -5   4   3     2744.82     2860.98     99.51 o 
  -4   4   3     1224.28     1492.48     72.68 o 
  -3   4   3     3153.74     3086.22     90.34 o 
  -2   4   3      371.97      513.98     41.39 o 
  -1   4   3      756.36      883.31     58.42 o 
   0   4   3    30620.62    30536.37    540.72 o 
   1   4   3     1922.80     1882.82     52.88 o 
   2   4   3     3157.97     4243.35    147.98 o 
   3   4   3       14.52       22.33     31.74 o 
   4   4   3     4798.16     5626.43    122.41 o 
   5   4   3      877.92     1118.22     51.01 o 
   6   4   3       20.23       16.87     32.38 o 
   7   4   3      660.52      714.95     53.99 o 
   8   4   3        6.14       -6.67     30.86 o 
   9   4   3     2363.13     2405.15    160.49 o 
  10   4   3      342.35      343.08     55.75 o 
  11   4   3      421.40      399.40     62.07 o 
  12   4   3      129.62      157.23     74.43 o 
  13   4   3      830.59      879.37    146.24 o 
  14   4   3       14.56      -15.68    127.07 o 
 -11   5   3       53.76       62.61    100.24 o 
 -10   5   3       32.94       81.72     57.48 o 
  -9   5   3      110.81      199.78     69.75 o 
  -8   5   3      935.41     1027.19     86.59 o 
  -7   5   3     2083.14     2163.73    104.41 o 
  -6   5   3     1015.55     1176.11     81.97 o 
  -5   5   3      409.42      504.58     53.58 o 
  -4   5   3      930.42     1021.05     67.21 o 
  -3   5   3        7.52       14.49     28.31 o 
  -2   5   3     1806.46     1961.50     69.41 o 
  -1   5   3      665.20      781.81     50.04 o 
   0   5   3       82.22       17.72     27.76 o 
   1   5   3    13303.39    12977.78    207.71 o 
   2   5   3     7004.75     6206.09    114.09 o 
   3   5   3      661.32      620.86     37.67 o 
   4   5   3     1595.19     1422.03     53.42 o 
   5   5   3       25.28       23.31     29.55 o 
   6   5   3     1088.20     1050.51     53.68 o 
   7   5   3     9058.00     8753.15    209.12 o 
   8   5   3      405.76      461.83     51.97 o 
   9   5   3       20.83       74.66     45.32 o 
  10   5   3       51.85       44.25     39.98 o 
  11   5   3     1637.76     1747.66    100.03 o 
  12   5   3       34.73       41.56     70.25 o 
  13   5   3      117.80      159.13     88.16 o 
  14   5   3      176.38      221.69     91.81 o 
 -10   6   3        4.27       53.38     66.42 o 
  -9   6   3       29.43       34.56     52.87 o 
  -8   6   3       27.54       -1.18     45.77 o 
  -7   6   3      166.66      214.29     54.66 o 
  -6   6   3     2769.92     2635.26    162.99 o 
  -5   6   3      428.63      523.92     58.50 o 
  -4   6   3     2365.90     2211.33    100.42 o 
  -3   6   3      443.02      426.06     46.91 o 
  -2   6   3     2916.48     2623.26    127.10 o 
  -1   6   3     8106.41     8261.04    196.96 o 
   0   6   3     1899.45     2644.83     92.04 o 
   1   6   3     1388.32     1110.76     66.34 o 
   2   6   3     1428.58     1799.43     63.62 o 
   3   6   3      139.64       94.66     31.93 o 
   4   6   3        5.21       52.61     21.30 o 
   5   6   3     1290.25     1316.66     52.50 o 
   6   6   3     5315.08     5608.25    123.77 o 
   7   6   3     1979.84     2066.50     75.68 o 
   8   6   3     1166.59     1157.06     71.87 o 
   9   6   3      202.53      201.70     44.67 o 
  10   6   3      209.14      178.81     49.24 o 
  11   6   3      125.97       77.61    131.57 o 
  12   6   3     1132.01     1039.21    122.99 o 
  13   6   3     1503.93     1278.62    225.27 o 
  14   6   3      607.40      540.58    130.32 o 
 -10   7   3        0.14       68.43     71.29 o 
  -9   7   3        3.76      -68.57     50.54 o 
  -8   7   3       28.93       29.56     49.65 o 
  -7   7   3      194.99      213.11     54.99 o 
  -6   7   3      890.11      950.58     80.29 o 
  -5   7   3       72.68       78.60     51.61 o 
  -4   7   3      233.91      223.34     44.67 o 
  -3   7   3     1329.59     1143.52     87.18 o 
  -2   7   3     1092.80     1177.19    156.52 o 
  -1   7   3     2082.89     2046.42    107.71 o 
   0   7   3      466.50      513.56     42.95 o 
   1   7   3    17425.45    18538.64    295.54 o 
   2   7   3     2289.60     1925.78     63.09 o 
   3   7   3    10595.81    10301.39    180.03 o 
   4   7   3      169.39      148.05     38.57 o 
   5   7   3       64.79       93.56     45.96 o 
   6   7   3     9536.44     9518.09    180.05 o 
   7   7   3     3537.08     3679.93    102.13 o 
   8   7   3    13370.85    13216.85    250.45 o 
   9   7   3      784.20      823.52     67.04 o 
  10   7   3      201.95      190.33     68.43 o 
  11   7   3      171.00       57.18     62.83 o 
  12   7   3       33.22      -48.80     69.45 o 
  13   7   3     1540.71     1806.70    159.54 o 
  14   7   3       23.26       56.87     87.94 o 
  -9   8   3      412.00      541.04     80.33 o 
  -8   8   3      418.69      466.55     74.34 o 
  -7   8   3      779.02      777.68     82.11 o 
  -6   8   3       30.73       68.00     48.90 o 
  -5   8   3     2196.96     1919.74    246.61 o 
  -4   8   3     4250.92     4292.73    163.46 o 
  -3   8   3     3369.82     3214.95    107.87 o 
  -2   8   3      253.34      259.37     44.75 o 
  -1   8   3        7.12      -12.33     31.94 o 
   0   8   3     4618.71     4338.75    109.01 o 
   1   8   3     2591.26     2618.84     80.77 o 
   2   8   3     3727.54     3278.74     87.41 o 
   3   8   3     2574.61     2914.67     81.32 o 
   4   8   3       10.17        8.44     26.19 o 
   5   8   3     6398.51     6480.47    134.01 o 
   6   8   3      610.68      611.25     46.58 o 
   7   8   3      323.75      282.58     40.60 o 
   8   8   3      148.93      127.44     60.66 o 
   9   8   3      390.16      455.01     93.20 o 
  10   8   3     2078.97     2188.56    148.45 o 
  11   8   3      816.99      790.19    121.80 o 
  12   8   3       90.05      291.59     87.76 o 
  13   8   3       18.52       18.65     76.12 o 
  14   8   3       37.44       -7.41     73.20 o 
  -9   9   3     1833.88     2158.57    138.18 o 
  -8   9   3      157.18       96.99     85.23 o 
  -7   9   3        4.77      -67.76     45.17 o 
  -6   9   3       87.83       14.97     47.88 o 
  -5   9   3      428.04      165.43     73.13 o 
  -4   9   3     1001.46     1038.08     80.72 o 
  -3   9   3       72.39       85.30     41.26 o 
  -2   9   3       53.64      -32.95     36.98 o 
  -1   9   3     2126.20     2207.95    153.71 o 
   0   9   3      448.18      529.00     51.03 o 
   1   9   3       57.57       60.38     30.41 o 
   2   9   3       24.13       23.70     28.18 o 
   3   9   3     6290.27     6174.71    178.16 o 
   4   9   3      132.31       84.74     48.55 o 
   5   9   3      220.90      221.03     36.38 o 
   6   9   3     4723.00     4964.50    202.51 o 
   7   9   3     1587.67     1579.17    154.96 o 
   8   9   3     1693.34     1721.43    125.00 o 
   9   9   3     3393.78     3531.63    161.73 o 
  10   9   3        5.56       37.16     63.06 o 
  11   9   3      734.25      587.43     97.29 o 
  12   9   3      458.55      495.43    112.93 o 
  13   9   3       45.64      -19.89     96.84 o 
  14   9   3      245.34      432.89    137.64 o 
  -8  10   3      164.51      143.11     76.98 o 
  -7  10   3      509.75      268.86    157.82 o 
  -6  10   3       90.15      105.69     53.06 o 
  -5  10   3      302.47      316.39    156.77 o 
  -4  10   3      285.28      269.65     56.08 o 
  -3  10   3     1595.29     1755.27     99.90 o 
  -2  10   3     4038.84     3720.98    185.77 o 
  -1  10   3        4.80       -8.85     35.37 o 
   0  10   3      109.54       52.93     53.97 o 
   1  10   3      201.34      252.18     43.84 o 
   2  10   3      726.50      779.40     98.27 o 
   3  10   3     4627.86     4579.85    115.61 o 
   4  10   3       17.35       -1.32     30.96 o 
   5  10   3      438.78      542.49     48.68 o 
   6  10   3       28.42      -22.10     70.63 o 
   7  10   3      603.83      657.80     85.06 o 
   8  10   3      358.46      362.20     84.51 o 
   9  10   3      271.87      210.08     71.62 o 
  10  10   3      593.14      558.99     91.45 o 
  11  10   3       58.87       49.69     61.57 o 
  12  10   3        3.28      -40.40     98.39 o 
  13  10   3      846.32      933.60    124.75 o 
  14  10   3      176.37       15.28    107.10 o 
  -7  11   3      625.14      732.98    108.26 o 
  -6  11   3      198.22      331.10     81.37 o 
  -5  11   3       12.11      120.82     68.96 o 
  -4  11   3      122.98      143.21     75.99 o 
  -3  11   3     1116.25     1221.56     87.87 o 
  -2  11   3       80.47      127.39     57.26 o 
  -1  11   3     1155.81     1130.29     78.79 o 
   0  11   3      125.90      112.68     38.04 o 
   1  11   3       47.64       37.71     33.21 o 
   2  11   3        5.94       32.98     32.35 o 
   3  11   3        2.12      -33.82     32.83 o 
   4  11   3      634.98      553.80     51.79 o 
   5  11   3      527.54      550.07     52.69 o 
   6  11   3      181.81      221.78     62.43 o 
   7  11   3     1100.73     1136.25    178.05 o 
   8  11   3     1213.44     1165.24    180.33 o 
   9  11   3      207.71      176.08     72.70 o 
  10  11   3      202.57      246.79     76.77 o 
  11  11   3      516.69      641.83    131.60 o 
  12  11   3      168.43      154.42     77.92 o 
  13  11   3       64.97       90.77     78.43 o 
  -6  12   3      214.40      248.60    115.23 o 
  -5  12   3      134.30       16.20     65.61 o 
  -4  12   3      214.58      284.94     77.09 o 
  -3  12   3      219.12      176.49     69.59 o 
  -2  12   3      655.96      792.58    140.71 o 
  -1  12   3      148.00      131.64     60.46 o 
   0  12   3       27.64      -41.08     47.57 o 
   1  12   3      115.30      132.88     55.05 o 
   2  12   3      447.35      354.70     65.55 o 
   3  12   3      204.03      151.98     41.44 o 
   4  12   3      272.95      387.34     50.47 o 
   5  12   3       29.04       31.34     51.30 o 
   6  12   3      112.28      100.08     55.87 o 
   7  12   3      223.86      200.04     67.67 o 
   8  12   3      329.04      323.09     80.38 o 
   9  12   3      459.71      493.95     89.58 o 
  10  12   3       22.72      -15.38     59.36 o 
  11  12   3       57.50       51.54     71.73 o 
  12  12   3      375.22      259.01     83.46 o 
  13  12   3       18.56       91.09     80.97 o 
  -5  13   3      119.09      178.86     82.93 o 
  -4  13   3       46.46      111.09     71.58 o 
  -3  13   3        6.65      118.25     67.61 o 
  -2  13   3      352.23      673.34    142.98 o 
  -1  13   3      122.61       74.80     60.45 o 
   0  13   3       16.54       26.11     55.33 o 
   1  13   3        8.86       70.46     54.10 o 
   2  13   3       20.26       72.81     59.24 o 
   3  13   3      807.45      776.68    178.96 o 
   4  13   3      371.80      244.71    103.69 o 
   5  13   3      807.07      580.37    121.56 o 
   6  13   3      419.95      593.19    124.47 o 
   7  13   3      289.23      186.92    101.24 o 
   8  13   3      141.38      177.91     87.00 o 
   9  13   3        3.43       70.89     65.73 o 
  10  13   3      737.82      716.17    104.45 o 
  11  13   3       40.46      -64.98     63.07 o 
  12  13   3        8.35      -95.58     70.28 o 
  13  13   3       99.11       96.00    149.72 o 
  -4  14   3       27.94     -107.28     97.55 o 
  -3  14   3      961.70     1238.67    174.72 o 
  -2  14   3       16.12       27.18     67.20 o 
  -1  14   3      717.23      611.42     94.17 o 
   0  14   3       18.34      -65.07     53.71 o 
   1  14   3       58.43       38.81     70.74 o 
   2  14   3     1902.98     2652.46    189.89 o 
   3  14   3       21.68       27.68     85.63 o 
   4  14   3        2.44      182.73     95.33 o 
   5  14   3        3.96      144.02     97.36 o 
   6  14   3      424.96      318.42    115.14 o 
   7  14   3      121.76      122.72     98.14 o 
   8  14   3      419.84      206.67    103.17 o 
   9  14   3        6.28       67.16     96.55 o 
  10  14   3      248.03      178.09    104.62 o 
  11  14   3        4.99      -35.34     98.25 o 
  12  14   3      406.27      252.05    117.22 o 
  -3  15   3      396.52      286.83     90.87 o 
  -2  15   3       21.45      114.69     76.15 o 
  -1  15   3      170.65      247.23     81.81 o 
   0  15   3      404.46      353.59     97.61 o 
   1  15   3      159.92       89.82     62.80 o 
   2  15   3      360.35      169.58    104.95 o 
   3  15   3       49.31      -97.05     72.75 o 
   4  15   3     1933.89     2087.03    218.25 o 
   5  15   3      567.04      669.98    147.04 o 
   6  15   3      101.35       91.50    101.21 o 
   7  15   3      108.77      359.30    113.81 o 
   8  15   3      360.47      692.41    150.40 o 
   9  15   3     3250.65     3348.12    251.70 o 
  10  15   3      353.51      316.30    122.29 o 
  11  15   3      346.33      173.76    114.92 o 
  -2  16   3      482.92      751.78    115.73 o 
  -1  16   3     1349.27     1892.96    220.39 o 
   0  16   3      163.70      146.18     75.87 o 
   1  16   3       61.37      113.35    103.87 o 
   2  16   3        6.70       60.07     88.69 o 
   3  16   3      944.37      987.21    165.73 o 
   4  16   3     1440.34     1248.25    186.34 o 
   5  16   3      223.89      184.71    108.85 o 
   6  16   3      136.57       72.88     98.14 o 
   7  16   3      316.36      311.99    129.35 o 
   8  16   3      428.07      490.30    134.92 o 
   9  16   3      224.32      258.49    124.25 o 
  10  16   3      305.23      180.05    123.64 o 
   0  17   3      361.68      378.69    130.90 o 
   1  17   3        0.53      113.41    111.60 o 
   2  17   3       97.18      239.63    116.30 o 
   3  17   3      337.69      232.75    124.25 o 
   4  17   3      313.15      154.69    112.22 o 
   5  17   3        3.18      -85.93     90.43 o 
   6  17   3      350.34      578.34    147.36 o 
   7  17   3      187.02      265.87    130.11 o 
   8  17   3      171.88      217.04    124.15 o 
   9  17   3       15.74      -42.26    100.69 o 
   3  18   3      125.31       36.48    100.43 o 
   4  18   3        1.48      203.48    119.04 o 
   5  18   3      177.96      146.96    121.69 o 
   6  18   3        6.98      -99.69     92.16 o 
   7  18   3       93.02       58.00    105.65 o 
  -6 -16   4       24.55       16.64    101.82 o 
  -5 -16   4      140.01       77.78    106.95 o 
  -4 -16   4       12.44       24.60    106.93 o 
  -3 -16   4        7.00      -77.45     74.69 o 
  -2 -16   4        4.71     -105.81     70.54 o 
  -1 -16   4      172.21      272.03    129.86 o 
  -8 -15   4       44.69      -51.68    103.79 o 
  -7 -15   4       79.78       44.75    112.35 o 
  -6 -15   4       96.04      187.93    115.15 o 
  -5 -15   4       84.13      155.56    118.12 o 
  -4 -15   4      412.58      558.50    233.89 o 
  -3 -15   4      350.12      293.56     92.32 o 
  -2 -15   4        5.49       10.67     76.21 o 
  -1 -15   4      199.35      244.29     88.63 o 
   0 -15   4      107.74      106.25     80.88 o 
   1 -15   4       96.10       34.72     72.27 o 
   2 -15   4      568.84      605.26    110.46 o 
  -9 -14   4       74.18      114.00    110.61 o 
  -8 -14   4       20.61      -56.33     98.54 o 
  -7 -14   4      247.16      117.35    108.85 o 
  -6 -14   4       56.86      102.85     72.93 o 
  -5 -14   4       78.11      104.26     71.16 o 
  -4 -14   4      169.99       46.09    154.33 o 
  -3 -14   4       10.36       34.82     69.72 o 
  -2 -14   4      135.05      145.76     92.19 o 
  -1 -14   4        2.64        5.44     68.87 o 
   0 -14   4       15.42       58.46    152.29 o 
   1 -14   4       47.67        9.08    100.75 o 
   2 -14   4        0.83       35.91     69.35 o 
   3 -14   4      214.45      255.89    121.80 o 
 -10 -13   4      622.84      503.12    140.32 o 
  -9 -13   4      131.60      225.94    121.82 o 
  -8 -13   4      683.57      650.51    142.02 o 
  -7 -13   4       17.56       21.99     70.22 o 
  -6 -13   4      489.99      470.63    179.02 o 
  -5 -13   4      174.19      146.25     72.92 o 
  -4 -13   4       30.11      -38.71     65.57 o 
  -3 -13   4        8.26       44.97     72.04 o 
  -2 -13   4       21.69       51.02     65.92 o 
  -1 -13   4      255.85      159.61     76.90 o 
   0 -13   4       13.15      -24.09     62.26 o 
   1 -13   4       21.96      100.18    116.62 o 
   2 -13   4      649.37      504.84    135.80 o 
   3 -13   4       74.31      -11.02     65.84 o 
   4 -13   4      543.02      479.04    127.69 o 
   5 -13   4      361.74      426.22    105.30 o 
 -11 -12   4      163.63       37.46    107.09 o 
 -10 -12   4      115.59      255.95    114.15 o 
  -9 -12   4      141.08      316.29    117.98 o 
  -8 -12   4       89.14        4.70     91.99 o 
  -7 -12   4       45.53       33.25     66.08 o 
  -6 -12   4      183.36       44.28     98.38 o 
  -5 -12   4      248.17      281.49     79.32 o 
  -4 -12   4       14.34       54.03     60.52 o 
  -3 -12   4       68.04       21.00     62.92 o 
  -2 -12   4       63.13       40.46     61.23 o 
  -1 -12   4      276.31      184.71     75.46 o 
   0 -12   4      763.49      659.24    153.75 o 
   1 -12   4      722.94      659.38     97.84 o 
   2 -12   4      364.20      149.15     70.36 o 
   3 -12   4       52.22       63.94     67.32 o 
   4 -12   4      314.06      286.38    183.46 o 
   5 -12   4     2632.15     2399.63    180.91 o 
   6 -12   4      235.95      322.54     93.43 o 
 -11 -11   4      187.19      313.52    122.12 o 
 -10 -11   4      489.43      962.74    159.75 o 
  -9 -11   4       16.36      -65.90     78.53 o 
  -8 -11   4     1674.77     1688.15    129.94 o 
  -7 -11   4      921.00      900.27    162.00 o 
  -6 -11   4     2279.92     2652.53    199.87 o 
  -5 -11   4     7550.73     8156.94    427.75 o 
  -4 -11   4      227.01      190.39     68.15 o 
  -3 -11   4     1822.89     1795.04    127.43 o 
  -2 -11   4      109.05      111.65     93.37 o 
  -1 -11   4      151.39      134.82     65.73 o 
   0 -11   4     2031.10     2203.82    148.73 o 
   1 -11   4     1585.76     1569.17    130.68 o 
   2 -11   4        7.44       32.69     58.15 o 
   3 -11   4      206.31       55.60     64.98 o 
   4 -11   4      366.26      249.96     79.54 o 
   5 -11   4       59.08      177.94     80.35 o 
   6 -11   4      255.27       -3.70     67.65 o 
   7 -11   4      398.51      395.12    156.90 o 
 -11 -10   4      571.80      812.94    148.29 o 
 -10 -10   4      363.49      410.66    119.31 o 
  -9 -10   4      250.30      200.63     72.01 o 
  -8 -10   4      183.39      169.52     63.75 o 
  -7 -10   4       35.54      -28.18     49.54 o 
  -6 -10   4       42.44       13.81     53.73 o 
  -5 -10   4       28.62       85.95     55.97 o 
  -4 -10   4      311.16      397.17     74.08 o 
  -3 -10   4      855.19      756.26     89.49 o 
  -2 -10   4      941.41      923.61     96.29 o 
  -1 -10   4      484.32      500.65     78.61 o 
   0 -10   4     2429.56     2274.53    135.20 o 
   1 -10   4      422.01      548.59     84.41 o 
   2 -10   4     1194.92     1315.98    117.51 o 
   3 -10   4      158.99      105.93    100.63 o 
   4 -10   4       31.16       46.19     58.05 o 
   5 -10   4       11.94      -73.92     56.16 o 
   6 -10   4      106.16      108.81     73.98 o 
   7 -10   4     1942.57     2368.19    180.08 o 
   8 -10   4      313.37      199.50     89.69 o 
 -12  -9   4      369.12      583.76    153.68 o 
 -11  -9   4       15.40       50.13     67.36 o 
 -10  -9   4      537.62      389.79    166.51 o 
  -9  -9   4       18.88       45.90     40.31 o 
  -8  -9   4      533.38      312.53    109.54 o 
  -7  -9   4      136.78      123.04     45.84 o 
  -6  -9   4     3008.55     3138.48    112.03 o 
  -5  -9   4      931.36      849.91     90.58 o 
  -4  -9   4     2106.27     2363.49    161.48 o 
  -3  -9   4     1739.60     1675.86    130.20 o 
  -2  -9   4      278.90      244.14     71.76 o 
  -1  -9   4      198.22      281.49     64.55 o 
   0  -9   4      342.49      464.95     74.21 o 
   1  -9   4      627.30      692.24     88.85 o 
   2  -9   4     1089.62      878.05     99.15 o 
   3  -9   4      526.73      569.32     84.25 o 
   4  -9   4      505.56      417.04    130.72 o 
   5  -9   4       71.62      130.75     64.17 o 
   6  -9   4       75.64      131.57     70.94 o 
   7  -9   4       54.00      127.56     69.77 o 
   8  -9   4        4.21      -13.59     64.40 o 
   9  -9   4       41.44      -56.72     73.41 o 
 -12  -8   4      260.60      302.91    128.37 o 
 -11  -8   4      525.73      531.39    101.06 o 
 -10  -8   4     1242.60     1281.46     95.14 o 
  -9  -8   4      547.82      647.83     91.69 o 
  -8  -8   4      372.51      322.48     56.82 o 
  -7  -8   4      150.91      229.96     50.04 o 
  -6  -8   4      495.80      561.04     57.96 o 
  -5  -8   4      163.87      118.83     40.37 o 
  -4  -8   4     1145.07     1255.57     72.82 o 
  -3  -8   4      129.29      145.75     31.50 o 
  -2  -8   4     1115.88     1260.11     92.72 o 
  -1  -8   4      650.24      584.80    154.77 o 
   0  -8   4      399.81      511.47     68.36 o 
   1  -8   4     1886.00     1808.20    119.71 o 
   2  -8   4     1078.57     1298.36    156.42 o 
   3  -8   4      181.62      238.05     63.77 o 
   4  -8   4     1338.00     1261.03    114.21 o 
   5  -8   4       16.76      -81.64     84.75 o 
   6  -8   4      276.44      316.08     76.09 o 
   7  -8   4      949.95      999.94    116.76 o 
   8  -8   4      137.25      165.29     79.02 o 
   9  -8   4       45.28       45.15     93.20 o 
 -12  -7   4      617.18      662.34    104.50 o 
 -11  -7   4      960.40      966.34    127.77 o 
 -10  -7   4      484.27      468.31     68.12 o 
  -9  -7   4     1051.54     1129.05     86.05 o 
  -8  -7   4      447.24      548.39     63.60 o 
  -7  -7   4       12.06      -36.25     36.96 o 
  -6  -7   4        0.71       47.26     39.07 o 
  -5  -7   4       43.06       34.68     35.29 o 
  -4  -7   4     4306.18     4240.04    111.68 o 
  -3  -7   4       44.16       41.40     28.13 o 
  -2  -7   4      186.52      186.07     36.22 o 
  -1  -7   4      457.07      713.96     71.25 o 
   0  -7   4       26.52      102.58     46.07 o 
   1  -7   4     3913.75     3697.86    141.11 o 
   2  -7   4      128.34      105.81     57.36 o 
   3  -7   4      430.36      528.64     72.18 o 
   4  -7   4      621.71      611.04     57.46 o 
   5  -7   4     1153.64     1304.56     84.83 o 
   6  -7   4      290.95      250.19     71.51 o 
   7  -7   4      654.42      631.27     93.33 o 
   8  -7   4       16.00      -53.00     56.76 o 
   9  -7   4        0.04        8.35     89.37 o 
  10  -7   4        4.50      -79.57     67.34 o 
 -12  -6   4      289.38      393.91     95.23 o 
 -11  -6   4      188.73      168.26     58.96 o 
 -10  -6   4      931.81      869.82     81.22 o 
  -9  -6   4      627.48      628.66     69.01 o 
  -8  -6   4     1396.37     1454.52     90.00 o 
  -7  -6   4      771.21      864.15     70.71 o 
  -6  -6   4      848.89      830.76     64.95 o 
  -5  -6   4      480.07      536.72     51.94 o 
  -4  -6   4     1140.74     1179.92     64.69 o 
  -3  -6   4      326.45      312.14     36.26 o 
  -2  -6   4        0.40       15.84     21.16 o 
  -1  -6   4      748.62      724.90     66.40 o 
   0  -6   4     1411.03     1657.51     93.81 o 
   1  -6   4      937.51      780.18     72.98 o 
   2  -6   4      355.73      403.11     36.90 o 
   3  -6   4     5556.90     5741.15    134.01 o 
   4  -6   4       26.93       55.20     55.77 o 
   5  -6   4        5.28      -31.13     36.63 o 
   6  -6   4     3875.98     3555.16    122.69 o 
   7  -6   4       82.69       17.01     64.46 o 
   8  -6   4      599.55      667.67     75.14 o 
   9  -6   4       35.58       81.58     54.61 o 
  10  -6   4       32.92      129.44     79.06 o 
  11  -6   4      293.91      214.14     90.11 o 
 -13  -5   4        7.70       20.37     75.69 o 
 -12  -5   4      104.39      112.12     76.57 o 
 -11  -5   4      605.37      666.82     78.24 o 
 -10  -5   4       22.76       12.88     48.32 o 
  -9  -5   4        3.10      -30.09     40.34 o 
  -8  -5   4      480.39      553.15     62.50 o 
  -7  -5   4     2629.88     2651.96    116.64 o 
  -6  -5   4     4229.58     3961.19    137.72 o 
  -5  -5   4       75.29       46.84     35.41 o 
  -4  -5   4     2212.53     1991.05     72.96 o 
  -3  -5   4      841.24      834.49    111.26 o 
  -2  -5   4      453.23      369.76     36.64 o 
  -1  -5   4     1928.64     1905.35     62.11 o 
   0  -5   4      298.42      397.28     78.05 o 
   1  -5   4     8165.71     8283.81    206.89 o 
   2  -5   4       68.12       83.77     26.41 o 
   3  -5   4      999.99     1026.31     58.27 o 
   4  -5   4     1115.62     1230.73     68.44 o 
   5  -5   4       70.32      -28.03     35.72 o 
   6  -5   4     1060.16     1125.58     80.27 o 
   7  -5   4     1066.34      844.79     74.80 o 
   8  -5   4     1226.80     1172.24    115.98 o 
   9  -5   4     1566.17     1658.47    132.79 o 
  10  -5   4       68.20      121.29     57.71 o 
  11  -5   4       20.05      -16.86     57.63 o 
 -13  -4   4      232.97      140.00    127.07 o 
 -12  -4   4      302.67      220.26    171.33 o 
 -11  -4   4      121.42        8.01     51.48 o 
 -10  -4   4      317.94      397.19     65.48 o 
  -9  -4   4      141.59      176.97     49.32 o 
  -8  -4   4      498.66      655.19     66.27 o 
  -7  -4   4     7452.16     7410.09    173.27 o 
  -6  -4   4     3565.27     3576.61    106.91 o 
  -5  -4   4      946.19      770.01     55.52 o 
  -4  -4   4     6785.25     7269.00    150.55 o 
  -3  -4   4     4061.94     3590.67     90.92 o 
  -2  -4   4     2280.10     2218.09     65.50 o 
  -1  -4   4     1392.88     1269.61     46.09 o 
   0  -4   4     2719.17     2690.95     96.40 o 
   1  -4   4     8975.98     9786.70    168.06 o 
   2  -4   4      523.65      481.28     38.90 o 
   3  -4   4    12329.42    12041.22    215.41 o 
   4  -4   4     4313.02     4176.79    111.88 o 
   5  -4   4      189.82      129.67     47.27 o 
   6  -4   4      690.42      765.09     89.47 o 
   7  -4   4     1369.24     1193.78    104.99 o 
   8  -4   4     6902.76     6379.09    175.91 o 
   9  -4   4      620.99      706.19     78.28 o 
  10  -4   4      228.07      256.67     82.52 o 
  11  -4   4      144.01      185.96     88.26 o 
  12  -4   4       75.07       71.34     61.02 o 
 -12  -3   4      150.74      245.86     82.50 o 
 -11  -3   4      402.65      498.98     73.27 o 
 -10  -3   4      261.99      290.58     58.85 o 
  -9  -3   4     2781.41     2599.01    110.60 o 
  -8  -3   4     5213.21     4973.91    143.86 o 
  -7  -3   4        9.06      -41.46     32.47 o 
  -6  -3   4     5580.40     6051.12    144.78 o 
  -5  -3   4     4301.95     4279.08    112.20 o 
  -4  -3   4    16353.74    15900.87    266.80 o 
  -3  -3   4     9022.85     8273.23    219.44 o 
  -2  -3   4     6110.94     6819.28    128.10 o 
  -1  -3   4     3860.19     3569.25     80.03 o 
   0  -3   4       48.77       78.54     29.91 o 
   1  -3   4     3833.66     3578.69    102.48 o 
   2  -3   4    10748.49     9593.17    170.97 o 
   3  -3   4      218.04      163.00     37.88 o 
   4  -3   4      674.69      739.87     54.07 o 
   5  -3   4       10.44        3.18     31.06 o 
   6  -3   4      639.56      592.11     95.74 o 
   7  -3   4      116.01       90.22     44.34 o 
   8  -3   4       87.02       97.25     47.08 o 
   9  -3   4        5.82      -59.02     39.35 o 
  10  -3   4       19.69       50.71     52.95 o 
  11  -3   4      353.98      244.33    105.86 o 
  12  -3   4       10.40       23.18     74.47 o 
 -12  -2   4       72.23      159.03     80.12 o 
 -11  -2   4      492.51      379.74     69.42 o 
 -10  -2   4      226.31      240.98     58.56 o 
  -9  -2   4     1232.26     1373.30     93.05 o 
  -8  -2   4       89.12       94.45     45.37 o 
  -7  -2   4       12.66       -6.69     34.14 o 
  -6  -2   4     2328.59     2476.90     88.71 o 
  -5  -2   4      460.52      429.45     44.42 o 
  -4  -2   4    18989.35    19470.74    313.75 o 
  -3  -2   4      486.37      457.74     54.31 o 
  -2  -2   4     5712.58     5464.34    108.37 o 
  -1  -2   4     2133.56     2269.49     59.57 o 
   0  -2   4       19.64       10.88     27.35 o 
   1  -2   4     3600.17     3367.58     74.89 o 
   2  -2   4      167.29      232.98     29.62 o 
   3  -2   4    17700.60    17071.19    275.75 o 
   4  -2   4     3469.77     3005.65     90.60 o 
   5  -2   4       74.73      146.55     36.72 o 
   6  -2   4     4791.66     4199.71    119.75 o 
   7  -2   4     2050.07     2048.57    107.57 o 
   8  -2   4      322.69      418.36     59.83 o 
   9  -2   4     1803.65     1897.01    109.53 o 
  10  -2   4     1185.89     1193.41     95.55 o 
  11  -2   4      880.46      997.94     92.61 o 
  12  -2   4        0.98      -62.99     67.92 o 
 -12  -1   4      212.34      136.79     84.24 o 
 -11  -1   4       91.97      163.31     73.38 o 
 -10  -1   4        0.97       15.92     48.37 o 
  -9  -1   4      106.48       66.62     48.93 o 
  -8  -1   4     1517.34     1359.55     86.54 o 
  -7  -1   4     1804.60     1845.77     90.37 o 
  -6  -1   4       16.62       24.77     32.18 o 
  -5  -1   4      550.48      594.22     69.80 o 
  -4  -1   4     1078.23     1237.07     58.25 o 
  -3  -1   4    10092.02    10271.99    179.89 o 
  -2  -1   4    16725.19    16181.66    251.75 o 
  -1  -1   4      764.30      799.82     41.82 o 
   0  -1   4     3369.69     3435.28     74.30 o 
   1  -1   4       49.09       93.90     27.75 o 
   2  -1   4     3833.40     4141.42     88.55 o 
   3  -1   4     3304.81     2561.22     88.61 o 
   4  -1   4        8.95      -18.03     25.75 o 
   5  -1   4       10.24      -18.15     28.57 o 
   6  -1   4      100.24       95.07     35.43 o 
   7  -1   4       16.67       27.95     36.55 o 
   8  -1   4     1687.33     1666.53    154.79 o 
   9  -1   4      496.53      417.82     62.40 o 
  10  -1   4      140.80       92.21     73.69 o 
  11  -1   4      366.15      368.12     67.61 o 
  12  -1   4       12.86      107.23     61.03 o 
  13  -1   4      280.03      341.44     77.58 o 
 -12   0   4        7.94      -39.54     67.49 o 
 -11   0   4        1.25        6.31     53.91 o 
 -10   0   4      277.99      178.26     90.40 o 
  -9   0   4      200.70      294.74     57.61 o 
  -8   0   4      694.95      579.32     99.18 o 
  -7   0   4      674.19      676.47     62.10 o 
  -6   0   4     2954.24     3023.96     98.15 o 
  -5   0   4      324.49      424.59     43.77 o 
  -4   0   4       21.56       39.30     25.92 o 
  -3   0   4     3204.81     3259.72     80.92 o 
  -2   0   4     2476.37     2165.36     58.27 o 
  -1   0   4       95.60       92.59     15.68 o 
   0   0   4     3709.33     4153.46     76.88 o 
   1   0   4     4503.25     5142.08    387.89 o 
   2   0   4      205.20      280.76     28.06 o 
   3   0   4     1332.59     1406.80     53.13 o 
   4   0   4     3437.21     3480.62     89.13 o 
   5   0   4     7802.66     7581.91    155.53 o 
   6   0   4       70.02       84.90     34.40 o 
   7   0   4       26.96      -21.28     33.23 o 
   8   0   4      515.29      566.51     61.90 o 
   9   0   4     3792.68     3533.33    127.41 o 
  10   0   4     2944.87     2929.14    122.76 o 
  11   0   4       65.05       -4.97     60.33 o 
  12   0   4      447.42      456.51     74.03 o 
  13   0   4       67.23        3.90     74.02 o 
 -12   1   4       85.71      116.38     80.04 o 
 -11   1   4      429.18      449.36     99.47 o 
 -10   1   4      154.12      207.56     59.40 o 
  -9   1   4      216.22      275.34     57.70 o 
  -8   1   4     2000.63     2102.78    140.71 o 
  -7   1   4       56.80       69.22     39.61 o 
  -6   1   4     1429.85     1413.54     74.65 o 
  -5   1   4       20.65       34.01     28.78 o 
  -4   1   4      666.70      815.01     79.87 o 
  -3   1   4     7028.41     7023.77    135.95 o 
  -2   1   4     6504.59     5409.62    104.91 o 
  -1   1   4     8687.17     8736.37    151.13 o 
   0   1   4       70.43       51.62     28.55 o 
   1   1   4    24444.89    25134.80    359.79 o 
   2   1   4     2420.53     2767.54     64.80 o 
   3   1   4    28027.81    28532.80    417.72 o 
   4   1   4    17036.11    16933.02    270.41 o 
   5   1   4     3333.67     4056.13    101.77 o 
   6   1   4     1635.94     1392.31     99.46 o 
   7   1   4      709.54      762.17     61.23 o 
   8   1   4     1067.85     1043.59     75.69 o 
   9   1   4      454.13      435.54     60.14 o 
  10   1   4       19.79      -14.37     43.52 o 
  11   1   4      546.62      473.55     69.21 o 
  12   1   4      156.15      209.83    233.29 o 
  13   1   4        0.42       23.00     90.92 o 
 -12   2   4      117.72      192.44     86.80 o 
 -11   2   4      190.34      111.49     77.68 o 
 -10   2   4      576.84      689.30     81.74 o 
  -9   2   4      415.39      338.60     92.67 o 
  -8   2   4     1728.03     1831.77    131.95 o 
  -7   2   4     5107.79     5255.67    149.35 o 
  -6   2   4      339.27      302.95     45.68 o 
  -5   2   4     1406.75     1465.47     73.46 o 
  -4   2   4     1833.37     1636.13     70.13 o 
  -3   2   4       53.25       45.06     52.21 o 
  -2   2   4     5466.44     4596.87     96.39 o 
  -1   2   4      932.22      910.83     38.08 o 
   0   2   4     4050.97     3997.30     89.91 o 
   1   2   4     5916.49     6518.32    110.31 o 
   2   2   4      197.34      206.86     27.23 o 
   3   2   4     9360.54     9215.89    154.55 o 
   4   2   4     5958.14     6376.53    124.13 o 
   5   2   4     2061.44     2367.65     74.93 o 
   6   2   4     4911.49     5315.53    125.45 o 
   7   2   4      980.56     1062.89     67.70 o 
   8   2   4     1764.88     1792.64     94.80 o 
   9   2   4      174.38      190.29     57.27 o 
  10   2   4       97.69      140.32     49.07 o 
  11   2   4       32.29       46.47     61.12 o 
  12   2   4      101.52       92.16     55.25 o 
  13   2   4      421.11      479.28     77.08 o 
  14   2   4      126.39      146.18    152.84 o 
 -11   3   4       95.32       70.60     76.35 o 
 -10   3   4      766.43      746.00    101.53 o 
  -9   3   4      345.29      328.42     62.92 o 
  -8   3   4     1380.50     1222.27     89.83 o 
  -7   3   4      820.20      881.25     73.70 o 
  -6   3   4     1539.44     1552.07     83.90 o 
  -5   3   4      323.33      304.16     52.03 o 
  -4   3   4       22.55       30.62     35.80 o 
  -3   3   4     8080.16     7740.16    248.12 o 
  -2   3   4        3.01       27.73     26.99 o 
  -1   3   4      670.86      720.70     42.13 o 
   0   3   4      622.34      807.63     38.41 o 
   1   3   4       17.68        5.04     18.45 o 
   2   3   4     1806.09     2241.50     52.69 o 
   3   3   4     8808.98     9446.26    154.55 o 
   4   3   4      487.08      566.72     35.01 o 
   5   3   4       99.25      146.47     28.30 o 
   6   3   4      595.17      711.99     49.98 o 
   7   3   4     4369.24     3976.32    109.29 o 
   8   3   4     2745.66     2824.45    100.55 o 
   9   3   4       26.81       -4.79     36.37 o 
  10   3   4     1053.79      996.01    124.89 o 
  11   3   4       61.55       75.88     49.16 o 
  12   3   4     1283.11     1191.54     99.48 o 
  13   3   4        1.10       98.95     74.79 o 
  14   3   4       67.20        2.22    133.53 o 
 -11   4   4      244.39      492.04    106.14 o 
 -10   4   4       58.84      108.70     59.74 o 
  -9   4   4      967.87     1168.53    102.19 o 
  -8   4   4      133.27      166.14     53.09 o 
  -7   4   4      215.79       55.18     54.25 o 
  -6   4   4     1107.42     1058.58    113.96 o 
  -5   4   4     4509.51     4483.12    125.69 o 
  -4   4   4     6237.15     5867.33    138.21 o 
  -3   4   4     3961.36     3851.43    122.39 o 
  -2   4   4     1434.41     1467.30     75.56 o 
  -1   4   4      824.39      844.59     96.86 o 
   0   4   4     1029.19     1151.98     67.88 o 
   2   4   4    29496.44    31188.77    448.04 o 
   3   4   4     8260.55     9540.14    401.83 o 
   4   4   4     6610.14     6369.02    115.63 o 
   5   4   4        9.58       17.19     35.22 o 
   6   4   4     6656.87     6692.52    186.19 o 
   7   4   4      652.99      553.25     68.83 o 
   8   4   4        0.31        6.53     32.96 o 
   9   4   4     1806.01     1863.41     92.92 o 
  10   4   4      113.35       78.08     43.84 o 
  11   4   4      423.84      562.77     72.05 o 
  12   4   4      300.97      305.19     82.55 o 
  13   4   4      307.25      276.82     86.95 o 
  14   4   4      315.50      265.87     92.90 o 
 -10   5   4     1503.89     1598.38    157.05 o 
  -9   5   4      562.66      741.41     85.09 o 
  -8   5   4      351.90      340.21     72.06 o 
  -7   5   4        7.96       29.89     43.52 o 
  -6   5   4      328.23      310.88     53.05 o 
  -5   5   4       10.51      -38.38     32.65 o 
  -4   5   4      703.93      713.07     60.98 o 
  -3   5   4     3281.64     3288.62     96.89 o 
  -2   5   4     1273.55     1111.14     59.82 o 
  -1   5   4     6891.42     7132.97    177.78 o 
   1   5   4       99.14       16.54     26.71 o 
   2   5   4     1032.59     1112.26     42.73 o 
   3   5   4    22621.14    22395.75    424.14 o 
   4   5   4     5607.86     5749.62    154.10 o 
   5   5   4     1470.82     1431.82     65.19 o 
   6   5   4       84.64       68.92     25.45 o 
   7   5   4       97.29       88.15     30.90 o 
   8   5   4       41.47       75.53     34.99 o 
   9   5   4      530.69      582.27     59.51 o 
  10   5   4      361.90      335.09     55.80 o 
  11   5   4      108.49      116.87     68.05 o 
  12   5   4      493.03      565.43    101.09 o 
  13   5   4        1.69      -39.65     64.25 o 
  14   5   4       82.37      189.93     87.61 o 
 -10   6   4        7.10      -15.70     73.27 o 
  -9   6   4        9.42      -64.49     45.66 o 
  -8   6   4      896.23      764.77     99.32 o 
  -7   6   4      147.60      198.11     62.74 o 
  -6   6   4     1016.34     1002.31     81.54 o 
  -5   6   4      602.86      669.08     63.60 o 
  -4   6   4       43.30       33.26     34.83 o 
  -3   6   4     4742.57     4546.57    121.42 o 
  -2   6   4      983.42     1284.32     99.01 o 
  -1   6   4        0.39       -9.70     25.61 o 
   0   6   4     6216.54     7872.80    185.35 o 
   1   6   4       20.32       17.27     22.75 o 
   2   6   4     3128.79     2953.29     76.60 o 
   3   6   4      801.07     1010.52     43.67 o 
   4   6   4      149.73      268.73     46.90 o 
   5   6   4      805.28      662.84     64.90 o 
   6   6   4     2175.75     2293.64     68.62 o 
   7   6   4     1264.92     1153.53     59.98 o 
   8   6   4      729.72      639.14     54.69 o 
   9   6   4      458.45      432.11     53.67 o 
  10   6   4      848.96      851.05    103.24 o 
  11   6   4     1305.83     1262.55    125.97 o 
  12   6   4     1523.37     1499.08    142.97 o 
  13   6   4      154.69      328.00     91.70 o 
  14   6   4       79.41      115.39     82.22 o 
 -10   7   4       50.28       -2.56     75.65 o 
  -9   7   4        7.30      101.44     67.19 o 
  -8   7   4      839.53      886.05    111.95 o 
  -7   7   4      541.16      552.49     71.51 o 
  -6   7   4     1334.03     1397.29     93.99 o 
  -5   7   4       60.85      126.56     43.41 o 
  -4   7   4      613.69      555.98     59.92 o 
  -3   7   4      436.29      419.91     50.69 o 
  -2   7   4      171.50      131.52     44.72 o 
  -1   7   4     1147.05      784.03    127.36 o 
   1   7   4      858.01      715.73     82.40 o 
   2   7   4     4279.65     4201.38     96.87 o 
   3   7   4      999.00      888.97     45.22 o 
   4   7   4     2737.44     2421.93     85.54 o 
   5   7   4     1151.98     1252.24     86.21 o 
   6   7   4     3090.15     3250.09     81.77 o 
   7   7   4     1982.22     1799.30     73.91 o 
   8   7   4      185.57      172.88     37.23 o 
   9   7   4      900.38      854.98     98.10 o 
  10   7   4       59.99      116.40     67.36 o 
  11   7   4       40.70       57.05     64.70 o 
  12   7   4      260.20      111.72     79.74 o 
  13   7   4      274.27      291.73     90.72 o 
  14   7   4       62.68       73.75     92.03 o 
  -9   8   4      160.41      188.63     93.03 o 
  -8   8   4       16.01      131.09     57.40 o 
  -7   8   4       42.58       34.90     69.63 o 
  -6   8   4      789.50      814.00     76.66 o 
  -5   8   4      233.39      240.68     53.48 o 
  -4   8   4       19.80        3.02     53.27 o 
  -3   8   4       22.50       18.80     57.33 o 
  -2   8   4      785.14      628.93    104.66 o 
  -1   8   4     1263.73     1161.29     68.61 o 
   0   8   4       14.69       -3.98     21.49 o 
   1   8   4     1211.97     1222.20     59.52 o 
   2   8   4     2560.76     2774.04    116.50 o 
   3   8   4     8052.29     7689.83    148.86 o 
   4   8   4       62.69      102.90     27.64 o 
   5   8   4     2073.55     2014.36    110.57 o 
   6   8   4     1345.07     1312.66     54.38 o 
   7   8   4      328.91      406.12     68.31 o 
   8   8   4     5831.83     5901.38    199.55 o 
   9   8   4       10.76      -47.75     53.71 o 
  10   8   4       66.41       96.00     62.46 o 
  11   8   4      527.70      659.04     98.05 o 
  12   8   4      239.21      222.02     95.25 o 
  13   8   4     2225.31     2202.74    173.60 o 
  14   8   4      726.12      919.99    132.36 o 
  -8   9   4       15.31      -21.39     54.66 o 
  -7   9   4       28.12       46.40     51.46 o 
  -6   9   4      176.00      265.80     60.68 o 
  -5   9   4     1305.70     1397.80     95.55 o 
  -4   9   4      342.89      220.05     82.38 o 
  -3   9   4        3.84       33.98     35.84 o 
  -2   9   4      168.83      112.41     41.69 o 
  -1   9   4      280.23      291.36     46.82 o 
   0   9   4     1669.48     1427.34    218.33 o 
   1   9   4     2095.30     1971.27     73.15 o 
   2   9   4     4314.47     4307.46    107.76 o 
   3   9   4     3513.37     3672.75     96.01 o 
   4   9   4     2421.88     2559.43     77.39 o 
   5   9   4      775.51      765.55     47.13 o 
   6   9   4     6489.91     6670.97    199.31 o 
   7   9   4     1635.62     1478.34    125.74 o 
   8   9   4     1317.64     1303.07    110.08 o 
   9   9   4      874.69      880.89    103.09 o 
  10   9   4       67.74       31.43     63.72 o 
  11   9   4      113.87      170.26     71.82 o 
  12   9   4      169.46      141.01     76.34 o 
  13   9   4       53.04       34.64     76.51 o 
  14   9   4      278.18      272.86     96.81 o 
  -8  10   4      726.27      882.30     98.85 o 
  -7  10   4       98.69      -16.76     77.92 o 
  -6  10   4       61.60       31.49     50.22 o 
  -5  10   4        8.56       25.96     33.83 o 
  -4  10   4     1745.23     1642.58    102.29 o 
  -3  10   4     1216.50     1639.19    145.97 o 
  -2  10   4      201.82      162.30     58.73 o 
  -1  10   4      407.03      545.08     79.62 o 
   0  10   4       89.07       93.85     77.79 o 
   1  10   4     1263.38     1312.73     72.44 o 
   2  10   4     4532.26     4766.13    124.01 o 
   3  10   4      132.24      196.12     36.83 o 
   4  10   4      617.95      703.99     67.54 o 
   5  10   4      225.76      266.53     36.96 o 
   6  10   4       55.74      -10.25     46.50 o 
   7  10   4      213.20      312.99     70.04 o 
   8  10   4        0.14       62.41     58.09 o 
   9  10   4       23.88       22.41     66.23 o 
  10  10   4      239.47      207.60    104.80 o 
  11  10   4      332.34      279.12    146.95 o 
  12  10   4        3.41      -30.58     89.46 o 
  13  10   4        0.47       19.25     73.80 o 
  14  10   4       84.69      221.39     93.01 o 
  -7  11   4        0.72      -53.33     62.88 o 
  -6  11   4       20.55       28.04     84.83 o 
  -5  11   4      186.63      126.84     55.42 o 
  -4  11   4      241.82      180.65     57.74 o 
  -3  11   4      141.45      193.50     62.52 o 
  -2  11   4        7.59       16.81     51.94 o 
  -1  11   4      155.13      165.19     47.97 o 
   0  11   4      275.95      270.23     46.12 o 
   1  11   4       72.84      106.97     36.05 o 
   2  11   4      125.82       90.99     35.43 o 
   3  11   4       86.85       20.40     33.12 o 
   4  11   4     1076.12     1086.70     65.68 o 
   5  11   4      143.67      157.55     54.41 o 
   6  11   4      869.67      982.24    107.96 o 
   7  11   4      769.99      790.45     93.06 o 
   8  11   4      467.35      380.83    140.73 o 
   9  11   4       46.05      106.92     67.72 o 
  10  11   4      112.29       61.89     96.20 o 
  11  11   4      237.13      136.82     77.89 o 
  12  11   4        8.89       -5.28     68.33 o 
  13  11   4      269.89      113.66     80.74 o 
  -6  12   4      162.16       65.85    102.79 o 
  -5  12   4      159.22      210.75     79.22 o 
  -4  12   4      118.86      128.16     68.50 o 
  -3  12   4       17.27      -23.24     79.65 o 
  -2  12   4     1254.75     1848.01    196.06 o 
  -1  12   4        2.09       81.35     56.97 o 
   0  12   4      277.19      303.32    103.66 o 
   1  12   4     3092.92     3096.41    189.32 o 
   2  12   4       24.64       20.54     34.09 o 
   3  12   4     2494.18     2473.06    175.03 o 
   4  12   4     1975.48     1816.68    160.60 o 
   5  12   4       27.25       25.51     56.74 o 
   6  12   4     1910.32     1979.38    122.94 o 
   7  12   4      154.74      166.41     62.58 o 
   8  12   4     1599.87     1880.92    237.95 o 
   9  12   4       28.46      103.30     67.20 o 
  10  12   4       36.80      -10.06     74.01 o 
  11  12   4        6.08      -24.31     69.74 o 
  12  12   4      593.84      684.80    216.75 o 
  13  12   4       12.01        5.17    179.91 o 
  -5  13   4       45.12      -15.95    109.35 o 
  -4  13   4      121.18      103.92     74.19 o 
  -3  13   4        3.22       64.42     67.42 o 
  -2  13   4      612.01      539.50    127.65 o 
  -1  13   4       31.49       32.06     56.44 o 
   0  13   4        1.88       16.97     64.72 o 
   1  13   4       90.90      175.00     63.91 o 
   2  13   4       13.84       12.62     51.47 o 
   3  13   4        6.02       58.43     51.40 o 
   4  13   4     1221.01      940.83    140.60 o 
   5  13   4     1641.43     1864.51    194.78 o 
   6  13   4       82.46       77.17     60.03 o 
   7  13   4      416.79      519.53    101.40 o 
   8  13   4       28.88       71.30     64.95 o 
   9  13   4      289.44      290.41     80.74 o 
  10  13   4      329.87      383.25     87.45 o 
  11  13   4        6.19       67.53     99.61 o 
  12  13   4        9.51      -29.16     70.40 o 
  13  13   4        0.06      -44.79     82.49 o 
  -4  14   4      140.50       57.66    157.86 o 
  -3  14   4     1125.75     1031.15    130.62 o 
  -2  14   4      351.16      477.78     90.89 o 
  -1  14   4      203.39      243.27     74.21 o 
   0  14   4      433.08      562.48     88.49 o 
   1  14   4       87.56       16.32     85.30 o 
   2  14   4      212.30      226.82     69.15 o 
   3  14   4      236.08      400.05    117.73 o 
   4  14   4     1561.52     1232.03    165.27 o 
   5  14   4      112.20      199.63    101.19 o 
   6  14   4       29.26      -55.88     73.41 o 
   7  14   4        4.79       60.02     87.70 o 
   8  14   4      197.18       33.64     94.13 o 
   9  14   4      558.91      414.27    124.47 o 
  10  14   4      545.75      414.87    127.46 o 
  11  14   4      125.14      170.09    116.65 o 
  12  14   4       27.72       54.68     74.87 o 
  -3  15   4        7.72      -35.82     62.15 o 
  -2  15   4      437.74      789.25    112.98 o 
  -1  15   4      172.06      242.21     79.46 o 
   0  15   4        6.26      -14.92     58.64 o 
   1  15   4      575.19      559.28     92.52 o 
   2  15   4      297.81      324.66    113.37 o 
   3  15   4     1007.97     1285.37    181.26 o 
   4  15   4      303.47      150.21     98.96 o 
   5  15   4        1.74     -114.42     84.03 o 
   6  15   4        6.67     -103.78     69.19 o 
   7  15   4      605.68      654.40    142.88 o 
   8  15   4      204.15      231.59    113.50 o 
   9  15   4       52.15       77.11    109.11 o 
  10  15   4      705.50      586.78    150.93 o 
  11  15   4        0.44      -86.73     89.25 o 
  12  15   4      221.19       74.81    114.77 o 
  -2  16   4      184.39      156.09     85.39 o 
  -1  16   4      448.97      332.17    134.31 o 
   0  16   4      279.11      399.39    135.03 o 
   1  16   4        3.10       80.19    100.46 o 
   2  16   4     1511.73     1030.26    163.42 o 
   3  16   4      520.94      651.64    140.12 o 
   4  16   4       97.11      320.66    118.17 o 
   5  16   4      597.49      543.62    139.30 o 
   6  16   4       54.70       62.99     90.29 o 
   7  16   4      719.46      741.95    154.22 o 
   8  16   4        7.31      138.74     99.65 o 
   9  16   4       52.82       50.62    104.16 o 
  10  16   4      222.40      213.70    122.67 o 
  11  16   4        4.33       47.01    115.09 o 
   0  17   4       13.06       36.81     94.21 o 
   1  17   4        1.40      -21.49     96.84 o 
   2  17   4      277.02      136.69    113.89 o 
   3  17   4       53.29      175.04    110.01 o 
   4  17   4      969.73     1009.91    179.11 o 
   5  17   4     1181.66      838.61    159.44 o 
   6  17   4        1.09      -34.23     99.31 o 
   7  17   4      120.04       51.26     99.42 o 
   8  17   4       10.89       29.43     98.89 o 
   9  17   4      494.75      651.73    160.08 o 
  10  17   4      435.84      300.32    132.97 o 
   2  18   4        0.51      -82.76     96.06 o 
   3  18   4        4.25      -63.28     92.60 o 
   4  18   4      350.28      305.12    125.31 o 
   5  18   4      247.61      118.74    113.35 o 
   6  18   4       87.19      -83.09     82.38 o 
   7  18   4      284.20      163.13    130.72 o 
   8  18   4       14.37       95.14    102.32 o 
  -5 -16   5        8.95       44.65    109.42 o 
  -4 -16   5        3.62       40.43     83.54 o 
  -3 -16   5      163.97      164.91    195.63 o 
  -2 -16   5       54.69      109.54     89.30 o 
  -7 -15   5        1.46       88.32    117.57 o 
  -6 -15   5      522.10      465.88    135.81 o 
  -5 -15   5      622.39      895.91    117.48 o 
  -4 -15   5       13.26      -22.61     73.48 o 
  -3 -15   5      558.98      517.15    106.05 o 
  -2 -15   5      189.31      280.15     95.14 o 
  -1 -15   5      392.24      638.93    110.86 o 
   0 -15   5       32.97      -39.16     72.16 o 
   1 -15   5       11.80       46.38     71.75 o 
  -9 -14   5       38.77       72.85    114.60 o 
  -8 -14   5        3.10       32.24     97.43 o 
  -7 -14   5      109.97      126.35    107.18 o 
  -6 -14   5      110.37       63.23     76.76 o 
  -5 -14   5        8.45       26.81     76.33 o 
  -4 -14   5      147.63       20.30    106.54 o 
  -3 -14   5      294.78      268.03     87.71 o 
  -2 -14   5       30.02        1.56     72.04 o 
  -1 -14   5      162.91      106.68     79.52 o 
   0 -14   5       61.43      113.08     81.59 o 
   1 -14   5      331.17      432.31    132.02 o 
   2 -14   5        1.12     -114.91     91.73 o 
   3 -14   5       64.77      -23.86     71.31 o 
 -10 -13   5       27.03      -31.77     99.16 o 
  -9 -13   5      299.79      243.72    118.29 o 
  -8 -13   5        3.54      -69.45     88.11 o 
  -7 -13   5        0.87      -68.07     45.38 o 
  -6 -13   5       95.48       -0.85     88.54 o 
  -5 -13   5      118.80       21.72     69.24 o 
  -4 -13   5      657.47      899.94    136.11 o 
  -3 -13   5       20.03       93.45     87.27 o 
  -2 -13   5      221.33      229.05     79.39 o 
  -1 -13   5       78.69       60.07     70.06 o 
   0 -13   5       12.57      118.09     72.93 o 
   1 -13   5      784.14      648.92    160.46 o 
   2 -13   5      265.06      286.07     83.44 o 
   3 -13   5        1.57       29.60     72.21 o 
   4 -13   5        3.33      -20.71     67.38 o 
 -10 -12   5      288.01      229.46    121.93 o 
  -9 -12   5       89.13       37.68     99.80 o 
  -8 -12   5       23.87       97.43    119.75 o 
  -7 -12   5      593.43      541.94     92.69 o 
  -6 -12   5        1.54       69.82     67.56 o 
  -5 -12   5       94.47      215.22    100.92 o 
  -4 -12   5        2.76      -36.96     62.13 o 
  -3 -12   5      536.52      604.92     92.98 o 
  -2 -12   5      494.75      446.87     87.17 o 
  -1 -12   5       40.15       72.49    122.63 o 
   0 -12   5      142.34      359.74     83.59 o 
   1 -12   5       25.70      -84.96     88.13 o 
   2 -12   5       22.15       55.29     68.88 o 
   3 -12   5      813.68      913.31    216.80 o 
   4 -12   5      136.39       53.43    120.13 o 
   5 -12   5        0.09      -66.51     69.63 o 
   6 -12   5      478.48      388.77    104.15 o 
 -10 -11   5      283.33      196.76    111.54 o 
  -9 -11   5      593.39      453.84    213.43 o 
  -8 -11   5      177.69      230.61     86.83 o 
  -7 -11   5        2.11      -64.73     58.67 o 
  -6 -11   5      530.52      426.78     81.90 o 
  -5 -11   5     3331.45     3405.96    169.28 o 
  -4 -11   5      254.85      314.21     92.94 o 
  -3 -11   5       11.13      -23.71     52.76 o 
  -2 -11   5        2.65       42.13     64.21 o 
  -1 -11   5      409.90      341.93     76.70 o 
   0 -11   5      900.25      972.43    105.10 o 
   1 -11   5     2033.29     2163.67    387.99 o 
   2 -11   5     1424.61     1669.50    136.71 o 
   3 -11   5      281.77      256.32     93.82 o 
   4 -11   5      272.83      248.04    127.45 o 
   5 -11   5      758.29      745.86    112.24 o 
   6 -11   5      296.18      331.09     94.57 o 
   7 -11   5     1115.46     1291.72    146.51 o 
 -10 -10   5      233.07      163.87    140.18 o 
  -9 -10   5      393.47      552.91    189.02 o 
  -8 -10   5       14.97      -28.79     56.74 o 
  -7 -10   5        0.98      -31.57     56.93 o 
  -6 -10   5      200.65      250.53     67.94 o 
  -5 -10   5      338.35      286.08     71.41 o 
  -4 -10   5     2504.14     2739.58    137.29 o 
  -3 -10   5       27.43       65.99     58.29 o 
  -2 -10   5     1046.77     1077.89    104.49 o 
  -1 -10   5     3821.22     3607.79    159.39 o 
   0 -10   5     1791.75     2074.68    201.49 o 
   1 -10   5     3959.61     4082.32    174.23 o 
   2 -10   5        0.79       26.42     54.37 o 
   3 -10   5     1700.36     1586.08    131.86 o 
   4 -10   5      865.11      699.41    101.43 o 
   5 -10   5     1195.88     1102.17    122.34 o 
   6 -10   5     1849.24     2045.80    163.46 o 
   7 -10   5       46.96       28.83     69.03 o 
   8 -10   5      570.18      565.36    129.48 o 
 -12  -9   5     1162.15     1391.00    200.40 o 
 -11  -9   5      213.14      251.40    118.67 o 
 -10  -9   5     1072.80     1213.45     97.41 o 
  -9  -9   5       62.81       36.73     50.01 o 
  -8  -9   5      141.51      212.30     53.69 o 
  -7  -9   5     1404.52     1285.62    117.73 o 
  -6  -9   5     1149.75     1169.78    106.09 o 
  -5  -9   5     4442.35     4567.03    240.52 o 
  -4  -9   5      609.29      677.31     84.69 o 
  -3  -9   5     1366.54     1394.38    105.51 o 
  -2  -9   5      506.16      557.23    206.26 o 
  -1  -9   5      128.90      109.24     59.52 o 
   0  -9   5     4763.87     4725.54    174.20 o 
   1  -9   5        8.55       -7.74     53.29 o 
   2  -9   5      434.72      563.87     84.26 o 
   3  -9   5        2.78      -11.48     59.58 o 
   4  -9   5      844.59      630.57     91.33 o 
   5  -9   5      194.21       89.93     64.57 o 
   6  -9   5       49.90      -40.32     61.54 o 
   7  -9   5      407.32      593.36    257.80 o 
   8  -9   5      268.97      345.74     95.23 o 
 -12  -8   5      252.40      149.67    120.40 o 
 -11  -8   5       46.02       44.22     78.44 o 
 -10  -8   5       10.34       19.89     50.66 o 
  -9  -8   5        7.98       50.60     47.48 o 
  -8  -8   5       91.19      117.39     49.41 o 
  -7  -8   5      262.01      402.03     57.09 o 
  -6  -8   5     1221.24     1323.19     82.38 o 
  -5  -8   5      329.32      331.36     78.56 o 
  -4  -8   5        4.19       17.63     48.50 o 
  -3  -8   5      174.57      162.50     55.61 o 
  -2  -8   5      172.88      137.67     52.64 o 
  -1  -8   5      124.60      110.80     52.46 o 
   0  -8   5      852.74      939.41     90.29 o 
   1  -8   5     1267.08     1295.66    105.56 o 
   2  -8   5     3991.45     3950.44    156.47 o 
   3  -8   5     7369.25     7108.88    261.03 o 
   4  -8   5      296.75      449.37     81.23 o 
   5  -8   5      446.97      554.47    219.30 o 
   6  -8   5      177.19      103.89     65.43 o 
   7  -8   5      387.27      561.83     96.10 o 
   8  -8   5      611.48      694.93    210.94 o 
   9  -8   5       72.32       60.46     75.65 o 
 -12  -7   5      147.21      170.34     85.13 o 
 -11  -7   5      578.20      410.37    169.47 o 
 -10  -7   5      924.66      920.39     85.60 o 
  -9  -7   5     1967.17     1754.97    105.82 o 
  -8  -7   5      177.45      107.03     48.50 o 
  -7  -7   5      239.52      197.05     52.02 o 
  -6  -7   5      393.41      263.08     48.66 o 
  -5  -7   5       31.33       12.08     35.54 o 
  -4  -7   5     1547.28     1486.31     72.15 o 
  -3  -7   5      992.41      977.14     55.65 o 
  -2  -7   5      394.51      353.95     55.07 o 
  -1  -7   5      136.39       96.88     45.73 o 
   0  -7   5       79.93       51.64     45.85 o 
   1  -7   5      666.86      520.34     80.38 o 
   2  -7   5     1789.23     1880.30    119.11 o 
   3  -7   5      546.17      543.35     75.48 o 
   4  -7   5      793.54      680.12    114.92 o 
   5  -7   5      304.21      300.67     70.66 o 
   6  -7   5      913.77      823.56     98.73 o 
   7  -7   5      196.23      215.15     70.63 o 
   8  -7   5      210.60      317.30     84.57 o 
   9  -7   5       25.08      -74.64     66.29 o 
  10  -7   5        6.28      -20.64     70.57 o 
 -12  -6   5       47.02      128.97     76.41 o 
 -11  -6   5      275.96      249.83     82.23 o 
 -10  -6   5     2535.96     2619.72    162.80 o 
  -9  -6   5      362.88      311.09     58.97 o 
  -8  -6   5      271.00      228.12     51.87 o 
  -7  -6   5        8.60       14.47     40.61 o 
  -6  -6   5      180.49      229.54     46.00 o 
  -5  -6   5       45.64       51.15     35.35 o 
  -4  -6   5      352.16      496.97     47.77 o 
  -3  -6   5       20.27       57.35     29.15 o 
  -2  -6   5      162.30      197.38     30.22 o 
  -1  -6   5     2611.41     3054.33    118.54 o 
   0  -6   5       12.85       85.77     64.67 o 
   1  -6   5     2998.25     3482.83    133.88 o 
   2  -6   5     2240.32     2080.33    146.84 o 
   3  -6   5     2516.75     2623.91     86.05 o 
   4  -6   5      370.76      340.89     46.33 o 
   5  -6   5      386.31      351.34     53.10 o 
   6  -6   5      136.19      171.00     56.76 o 
   7  -6   5      354.00      334.50     60.17 o 
   8  -6   5      214.17      272.92     59.80 o 
   9  -6   5     1189.25     1188.65    128.86 o 
  10  -6   5      213.85      225.06     95.51 o 
 -12  -5   5       89.20       77.32     84.55 o 
 -11  -5   5      103.53      141.98     71.36 o 
 -10  -5   5      119.10       49.00     48.75 o 
  -9  -5   5      396.67      353.23     60.30 o 
  -8  -5   5     7618.00     7354.30    182.53 o 
  -7  -5   5      635.78      622.72     63.48 o 
  -6  -5   5      172.72      242.50     45.84 o 
  -5  -5   5      542.85      635.58     54.52 o 
  -4  -5   5     2100.10     1991.39     74.12 o 
  -3  -5   5    14225.29    13759.74    297.92 o 
  -2  -5   5     1368.47     1587.21     68.50 o 
  -1  -5   5      121.56      108.08     26.86 o 
   0  -5   5      169.30      277.88     50.79 o 
   1  -5   5       29.51       17.77     19.84 o 
   2  -5   5     3651.51     3235.06     85.97 o 
   3  -5   5      322.15      325.07     40.72 o 
   4  -5   5      626.67      594.66     80.51 o 
   5  -5   5       83.81       90.87     43.09 o 
   6  -5   5      539.24      555.53     94.15 o 
   7  -5   5      390.64      416.00     60.13 o 
   8  -5   5      868.07      919.47     82.85 o 
   9  -5   5       39.47       58.41     38.74 o 
  10  -5   5        1.05      -13.57     50.63 o 
  11  -5   5       27.21       89.51     59.92 o 
 -12  -4   5       84.86      195.11     84.52 o 
 -11  -4   5       44.67      144.58     72.03 o 
 -10  -4   5       62.56      110.71     51.47 o 
  -9  -4   5     1205.89     1388.12     94.36 o 
  -8  -4   5     2216.70     2451.12    103.44 o 
  -7  -4   5       73.51      129.07     43.60 o 
  -6  -4   5        4.41       -8.40     33.34 o 
  -5  -4   5      211.93      258.80     50.20 o 
  -4  -4   5     1216.81     1059.47     60.60 o 
  -3  -4   5      674.15      482.02     42.87 o 
  -2  -4   5        4.09       14.07     23.73 o 
  -1  -4   5     1507.45     1520.10     84.65 o 
   0  -4   5     4136.71     4773.17    123.87 o 
   1  -4   5     2763.44     2696.97     70.60 o 
   2  -4   5     2938.13     2604.29     76.12 o 
   3  -4   5      501.38      676.09     50.96 o 
   4  -4   5     1875.17     1734.46     76.00 o 
   5  -4   5       16.36       11.94     54.21 o 
   6  -4   5     5491.94     4978.68    140.15 o 
   7  -4   5     1950.87     1593.58     94.96 o 
   8  -4   5       27.13       -5.51     37.25 o 
   9  -4   5      640.79      564.12     71.37 o 
  10  -4   5       25.30       15.72     49.51 o 
  11  -4   5      435.83      464.31     77.74 o 
  12  -4   5       47.62       -5.67     59.30 o 
 -12  -3   5        1.46      -24.43     67.49 o 
 -11  -3   5       74.28       91.20     73.41 o 
 -10  -3   5      328.78      440.05     67.86 o 
  -9  -3   5       38.13      -45.12     52.22 o 
  -8  -3   5       30.96       21.04     39.12 o 
  -7  -3   5      999.83     1003.74     72.79 o 
  -6  -3   5     3225.30     2879.32     97.92 o 
  -5  -3   5      235.84      188.07     37.80 o 
  -4  -3   5        3.42       40.15     28.50 o 
  -3  -3   5      487.54      557.34     60.26 o 
  -2  -3   5    14472.91    13956.60    229.71 o 
  -1  -3   5     3058.57     2977.14     74.65 o 
   0  -3   5     1627.80     1477.91     50.43 o 
   1  -3   5      962.74      809.79     61.80 o 
   2  -3   5     1834.83     1972.30     66.70 o 
   3  -3   5    19268.13    19327.98    313.40 o 
   4  -3   5     1355.78     1167.34     75.07 o 
   5  -3   5     1078.52     1080.17    115.95 o 
   6  -3   5        7.84       94.88     36.76 o 
   7  -3   5      240.79      190.49     48.88 o 
   8  -3   5     2141.40     2076.44    104.88 o 
   9  -3   5      323.57      326.02     76.39 o 
  10  -3   5      110.31       60.34     51.64 o 
  11  -3   5        0.18       66.86     58.28 o 
  12  -3   5        1.55       35.74     58.95 o 
 -12  -2   5      336.76      416.42    102.01 o 
 -11  -2   5       23.50       79.22     71.56 o 
 -10  -2   5       88.02      122.73     51.98 o 
  -9  -2   5      265.20      198.46     55.51 o 
  -8  -2   5     1252.71     1032.54     92.53 o 
  -7  -2   5      493.74      562.51     58.04 o 
  -6  -2   5      423.31      387.25     47.45 o 
  -5  -2   5       34.26      129.24     33.65 o 
  -4  -2   5       10.68        6.92     26.53 o 
  -3  -2   5      138.56       61.24     26.60 o 
  -2  -2   5     6465.37     6165.87    120.65 o 
  -1  -2   5     2006.44     2407.43     63.61 o 
   0  -2   5      727.12      717.46     38.61 o 
   1  -2   5    30613.73    32885.42   1221.14 o 
   2  -2   5    10021.44    10056.71    175.76 o 
   3  -2   5      407.08      185.30     32.89 o 
   4  -2   5     3723.51     3954.69    122.60 o 
   5  -2   5      547.98      638.48     65.92 o 
   6  -2   5      798.45      752.31     62.09 o 
   7  -2   5      192.46      164.78     45.81 o 
   8  -2   5     2828.89     2837.12    160.29 o 
   9  -2   5     1151.88     1192.65     91.01 o 
  10  -2   5      255.36      229.39     63.17 o 
  11  -2   5       89.92      137.35     57.18 o 
  12  -2   5        3.34      -31.79     53.26 o 
 -12  -1   5       38.80      -26.49     66.97 o 
 -11  -1   5        9.11        8.11     69.34 o 
 -10  -1   5      178.31      203.14    105.29 o 
  -9  -1   5      591.66      720.73     73.18 o 
  -8  -1   5     1466.84     1166.26     82.34 o 
  -7  -1   5      331.21      321.04     50.02 o 
  -6  -1   5       18.61       43.78     32.80 o 
  -5  -1   5     2153.56     2241.78     84.72 o 
  -4  -1   5     3978.81     4175.44    103.34 o 
  -3  -1   5     1428.38     1230.29     59.98 o 
  -2  -1   5      635.64      701.54     39.20 o 
  -1  -1   5      746.30     1058.46     40.38 o 
   0  -1   5       75.00       31.99     30.14 o 
   1  -1   5      321.95      437.66     34.59 o 
   2  -1   5     2534.08     2862.14     97.69 o 
   3  -1   5      824.14     1031.81     50.66 o 
   4  -1   5     2946.89     3038.25    108.54 o 
   5  -1   5      976.72      980.25     61.11 o 
   6  -1   5      759.07      854.17     64.02 o 
   7  -1   5       24.39      -42.68     47.01 o 
   8  -1   5       87.75       66.68     43.89 o 
   9  -1   5      452.27      589.72     68.33 o 
  10  -1   5      306.05      307.42     61.74 o 
  11  -1   5      143.70       84.92     56.20 o 
  12  -1   5       16.18       79.85     59.00 o 
  13  -1   5      310.57      250.69     72.54 o 
 -12   0   5      129.38      125.15     82.33 o 
 -11   0   5       54.44       -7.38    165.64 o 
 -10   0   5        5.83      -13.55     60.02 o 
  -9   0   5      697.28      707.36     74.33 o 
  -8   0   5       72.80       51.33     41.07 o 
  -7   0   5       13.91      -13.56     35.19 o 
  -6   0   5      687.38      856.45     63.14 o 
  -5   0   5      345.65      266.46     40.19 o 
  -4   0   5      232.31      247.28     34.25 o 
  -3   0   5      294.29      317.09     36.92 o 
  -2   0   5     4927.09     4675.58     94.51 o 
  -1   0   5       39.67       15.08     14.08 o 
   0   0   5     3145.36     3186.55     67.25 o 
   1   0   5     1734.93     2140.73     55.71 o 
   2   0   5     1868.35     1823.39     71.32 o 
   3   0   5     4228.05     4235.84     96.29 o 
   4   0   5     1203.75     1151.41     58.97 o 
   5   0   5      598.21      690.73     52.69 o 
   6   0   5     3320.91     3424.05    102.89 o 
   7   0   5        7.62       38.84     36.13 o 
   8   0   5     8464.78     8451.95    195.25 o 
   9   0   5        4.97       -4.76     39.96 o 
  10   0   5      581.15      677.69     75.91 o 
  11   0   5      506.68      478.55     71.20 o 
  12   0   5       37.08       94.59     57.53 o 
  13   0   5       12.08       82.32     59.93 o 
 -12   1   5       53.84      124.63     82.75 o 
 -11   1   5        1.46       10.26     73.12 o 
 -10   1   5        2.42      -29.79     59.72 o 
  -9   1   5       71.46      -24.73     43.10 o 
  -8   1   5      121.74      126.81     47.80 o 
  -7   1   5      563.90      441.36     57.34 o 
  -6   1   5      167.34      204.17     42.38 o 
  -5   1   5      353.50      353.94     43.02 o 
  -4   1   5      455.85      540.23     44.61 o 
  -3   1   5      815.10      651.22     65.28 o 
  -2   1   5     8149.42     7574.44    135.84 o 
  -1   1   5     2514.72     2442.25    117.64 o 
   0   1   5      358.34      514.78     46.45 o 
   1   1   5    16575.75    17064.58    255.88 o 
   2   1   5     2427.28     2258.32     60.55 o 
   3   1   5     2701.84     2465.80     80.32 o 
   4   1   5      715.89      939.36     51.03 o 
   5   1   5      728.01      710.72     50.65 o 
   6   1   5      374.72      337.63     42.87 o 
   7   1   5      688.12      768.18     68.71 o 
   8   1   5      319.81      405.06     54.80 o 
   9   1   5       28.85       81.14     46.76 o 
  10   1   5      585.20      547.51     69.91 o 
  11   1   5      547.49      582.15     83.59 o 
  12   1   5       30.95       98.44     85.86 o 
  13   1   5      608.54      646.47    111.05 o 
 -11   2   5      198.34      315.69    108.10 o 
 -10   2   5      362.63      472.81     96.45 o 
  -9   2   5       40.13       41.18     48.76 o 
  -8   2   5      664.69      629.81     69.32 o 
  -7   2   5       97.94       89.56     43.51 o 
  -6   2   5     1857.41     2099.60    101.22 o 
  -5   2   5      864.32      828.04     59.36 o 
  -4   2   5       11.82      -13.83     43.54 o 
  -3   2   5      235.74      188.18     30.75 o 
  -2   2   5      262.59      307.31     29.17 o 
  -1   2   5       40.56       99.73     19.44 o 
   0   2   5     1248.66     1264.88     39.71 o 
   1   2   5     7260.37     8223.64    137.36 o 
   2   2   5     1119.50     1178.83     44.12 o 
   3   2   5     6270.72     6942.80    127.72 o 
   4   2   5     1142.29      943.50     48.33 o 
   5   2   5     9944.62     9591.93    177.70 o 
   6   2   5      367.64      331.98     41.17 o 
   7   2   5      160.79      196.67     40.75 o 
   8   2   5      419.04      498.34     55.95 o 
   9   2   5      788.77      890.63     76.02 o 
  10   2   5     2508.50     2605.72    120.04 o 
  11   2   5      126.39       93.28     50.95 o 
  12   2   5      672.57      623.88    103.75 o 
  13   2   5      528.52      499.69    112.66 o 
  14   2   5      190.17      401.06    104.00 o 
 -11   3   5       65.56      101.90     83.27 o 
 -10   3   5       48.21       78.39     74.99 o 
  -9   3   5      242.49      379.43     67.15 o 
  -8   3   5       30.31       -6.42     43.35 o 
  -7   3   5      252.91      238.52     53.36 o 
  -6   3   5      433.44      344.69     50.10 o 
  -5   3   5      885.78      920.09     64.44 o 
  -4   3   5     4675.77     4502.50    115.11 o 
  -3   3   5      512.32      691.29     62.34 o 
  -2   3   5     1932.58     1848.02     62.48 o 
  -1   3   5    12847.29    11965.88    256.82 o 
   0   3   5    12217.81    12095.45    194.31 o 
   1   3   5     3080.61     2467.36     73.46 o 
   2   3   5      591.79      629.73     34.34 o 
   3   3   5      147.95      160.99     23.70 o 
   4   3   5     6600.23     6546.68    124.20 o 
   5   3   5     3404.43     3385.84     85.83 o 
   6   3   5     6196.44     6542.17    140.43 o 
   7   3   5     3753.91     3504.10    103.87 o 
   8   3   5       23.28       72.67     38.61 o 
   9   3   5       22.44       -9.98     36.33 o 
  10   3   5      177.34      202.88     51.11 o 
  11   3   5      778.83      932.08    113.59 o 
  12   3   5        4.35      -14.99     62.35 o 
  13   3   5        3.33       14.62     74.37 o 
  14   3   5       41.32     -101.89     67.93 o 
 -11   4   5      347.85      532.75    117.72 o 
 -10   4   5      673.79      747.82    246.33 o 
  -9   4   5        1.21        7.04     49.07 o 
  -8   4   5      130.83      102.72     49.49 o 
  -7   4   5     5304.87     5218.42    154.40 o 
  -6   4   5      825.30      786.83     69.14 o 
  -5   4   5     5746.62     5791.37    146.96 o 
  -4   4   5     2814.16     2771.88     91.51 o 
  -3   4   5      278.69      219.46     40.94 o 
  -2   4   5     6341.32     5788.81    124.31 o 
  -1   4   5      179.77      154.46     30.79 o 
   0   4   5      967.33      964.73     46.30 o 
   1   4   5     7816.75     7263.68    183.74 o 
   2   4   5     2317.82     3224.88     86.87 o 
   3   4   5     3383.89     2785.18     62.70 o 
   4   4   5      671.16      799.36     34.64 o 
   5   4   5      678.50      690.15     40.20 o 
   6   4   5     1872.07     1944.32     76.16 o 
   7   4   5     3132.58     3324.11     96.10 o 
   8   4   5     2926.23     2806.27     97.94 o 
   9   4   5      248.94      357.63     73.50 o 
  10   4   5      225.23      144.62     94.61 o 
  11   4   5        8.23       11.35     44.56 o 
  12   4   5       96.45       62.56     70.19 o 
  13   4   5      545.11      646.07    138.02 o 
  14   4   5      171.53      361.26    172.83 o 
 -10   5   5        6.37      -91.80     65.37 o 
  -9   5   5     1099.01     1109.66     97.32 o 
  -8   5   5       85.11      135.80     54.38 o 
  -7   5   5      414.29      466.47     63.66 o 
  -6   5   5       82.75       93.49     51.14 o 
  -5   5   5      870.52      843.63     80.62 o 
  -4   5   5     1369.81     1633.13     89.60 o 
  -3   5   5     8581.98     8297.90    171.14 o 
  -2   5   5     2589.90     2465.13     79.43 o 
  -1   5   5        6.60       21.95     26.56 o 
   0   5   5     3293.00     3046.00     97.71 o 
   1   5   5      181.02      138.87     42.16 o 
   2   5   5    10249.04     9334.96    159.94 o 
   3   5   5     2208.11     1873.57     80.02 o 
   4   5   5      129.23      190.39     41.88 o 
   5   5   5     5016.16     5049.08    226.72 o 
   6   5   5      832.75      969.69     47.44 o 
   7   5   5     2121.43     2050.30     73.39 o 
   8   5   5      526.84      518.70     76.53 o 
   9   5   5     1263.51     1399.86     79.15 o 
  10   5   5     1903.37     1905.35     94.86 o 
  11   5   5       75.27       21.77     65.33 o 
  12   5   5       89.67       70.33     71.76 o 
  13   5   5      670.21      799.00    203.90 o 
  14   5   5      290.48      355.51     98.22 o 
 -10   6   5      193.83      183.10     86.86 o 
  -9   6   5      410.88      367.17     90.36 o 
  -8   6   5      193.14      179.98     58.09 o 
  -7   6   5      382.19      400.96     77.17 o 
  -6   6   5      120.68      136.66     48.04 o 
  -5   6   5     1932.00     1805.20    153.33 o 
  -4   6   5     2422.47     2341.39     94.04 o 
  -3   6   5      437.68      353.70     44.91 o 
  -2   6   5     2286.10     2441.84     82.23 o 
  -1   6   5     5232.27     4755.11    301.09 o 
   1   6   5     1733.54     1883.69     74.17 o 
   2   6   5      714.52      744.05     42.34 o 
   3   6   5     2874.91     3153.62     71.76 o 
   4   6   5     1188.76      931.30     69.97 o 
   5   6   5       94.69        8.20     74.02 o 
   6   6   5      858.50     1002.50    100.13 o 
   7   6   5       11.64       -7.28     29.21 o 
   8   6   5      297.67      268.17     51.01 o 
   9   6   5     2754.31     2541.56     96.73 o 
  10   6   5       86.67       44.60     60.60 o 
  11   6   5       61.99        4.23     63.13 o 
  12   6   5        1.77      -10.59     72.36 o 
  13   6   5       71.90      139.21    105.47 o 
  14   6   5      223.66      226.37     96.13 o 
  -9   7   5      120.11      118.73     79.20 o 
  -8   7   5       79.15       94.66     54.54 o 
  -7   7   5       68.28       75.42     59.01 o 
  -6   7   5      778.54      769.26     74.84 o 
  -5   7   5       23.44       -5.81     37.63 o 
  -4   7   5      681.46      736.06     66.07 o 
  -3   7   5      268.85      366.04     49.62 o 
  -2   7   5      404.48      410.05     59.94 o 
  -1   7   5      190.96      189.31     36.86 o 
   0   7   5      219.94      294.92     47.83 o 
   1   7   5     1923.43     1937.78     93.58 o 
   2   7   5     1995.28     2315.23     70.04 o 
   3   7   5     9061.57     9315.66    165.41 o 
   4   7   5     1109.59     1245.14     76.10 o 
   5   7   5      817.75      907.94     75.91 o 
   6   7   5     1544.34     1585.60     95.10 o 
   7   7   5      349.35      496.37     43.27 o 
   8   7   5       96.93       69.76     58.05 o 
   9   7   5       70.92      116.50     63.79 o 
  10   7   5      638.99      692.17     96.87 o 
  11   7   5     1773.56     1786.74    142.84 o 
  12   7   5       96.50       -7.08     98.01 o 
  13   7   5       10.82      -71.77     62.89 o 
  14   7   5       88.85      208.76     90.28 o 
  -9   8   5       99.58       64.03     88.70 o 
  -8   8   5      206.44      222.94     76.36 o 
  -7   8   5       55.42       34.25     51.58 o 
  -6   8   5       32.93      -16.19     42.99 o 
  -5   8   5      149.21      163.73     63.79 o 
  -4   8   5      203.31      271.01     55.52 o 
  -3   8   5     2175.66     2043.65     96.99 o 
  -2   8   5      222.96      150.73     59.24 o 
  -1   8   5     3278.57     3395.61    179.04 o 
   0   8   5     2605.73     2386.70    185.83 o 
   1   8   5      252.81      293.83     37.59 o 
   2   8   5     4127.27     4546.54    107.11 o 
   3   8   5    11960.93    13204.65    224.97 o 
   4   8   5     3663.50     3762.54     86.73 o 
   5   8   5     1472.01     1329.69     92.61 o 
   6   8   5     1748.12     1828.42    100.61 o 
   7   8   5     2455.94     2375.83    119.73 o 
   8   8   5       55.12      -24.97     52.77 o 
   9   8   5      711.56      695.93     94.21 o 
  10   8   5     1983.74     2086.65    262.43 o 
  11   8   5      598.79      735.92    107.36 o 
  12   8   5     1412.37     1381.04    137.80 o 
  13   8   5      141.36       48.06     80.02 o 
  14   8   5      127.96      211.78    106.53 o 
  -8   9   5        5.71      112.27     71.97 o 
  -7   9   5       64.63       39.16     52.70 o 
  -6   9   5     2841.02     2552.59    122.55 o 
  -5   9   5       33.60      -43.28     43.74 o 
  -4   9   5      374.69      348.17     56.63 o 
  -3   9   5       34.39      -42.71     37.20 o 
  -2   9   5       62.56       61.16     81.12 o 
  -1   9   5     4107.48     3838.85    141.26 o 
   0   9   5      128.28       86.75     50.31 o 
   1   9   5      622.73      630.44     96.36 o 
   2   9   5     1020.79     1078.53     77.60 o 
   3   9   5     1572.99     1613.45     64.04 o 
   4   9   5     2250.00     2027.15     79.83 o 
   5   9   5      999.70      888.05    106.40 o 
   6   9   5       91.22       89.94     50.14 o 
   7   9   5       50.12       30.68     53.68 o 
   8   9   5      521.65      559.90     81.16 o 
   9   9   5      827.86     1004.19    177.93 o 
  10   9   5       84.30      222.58     72.67 o 
  11   9   5      153.00      171.21     76.81 o 
  12   9   5        0.61       -7.43    119.46 o 
  13   9   5       24.39      -50.68     67.91 o 
  14   9   5      283.48      369.16    139.41 o 
  -8  10   5       29.90     -143.10     95.40 o 
  -7  10   5       41.16      141.98     63.00 o 
  -6  10   5      304.60      221.61     62.42 o 
  -5  10   5       99.60       91.82     60.61 o 
  -4  10   5      117.97       25.20     49.89 o 
  -3  10   5        9.34      -11.17     29.37 o 
  -2  10   5      175.73      206.99     64.20 o 
  -1  10   5     1837.94     1707.72     91.47 o 
   0  10   5     2387.88     2460.13    113.17 o 
   1  10   5      615.13      577.13     61.85 o 
   2  10   5      579.44      594.34     50.82 o 
   3  10   5      129.14      116.86     33.70 o 
   4  10   5     4518.91     4641.33    112.41 o 
   5  10   5       50.29       92.12     49.01 o 
   6  10   5     2216.64     2124.05    113.47 o 
   7  10   5        2.15      -69.62     46.42 o 
   8  10   5     2212.01     2528.88    139.06 o 
   9  10   5      255.71      398.20     79.76 o 
  10  10   5        6.17      -58.87     60.25 o 
  11  10   5       84.31       64.10     68.96 o 
  12  10   5      184.52       99.84     79.74 o 
  13  10   5      685.07      630.84    186.05 o 
  14  10   5      699.92      688.65    121.94 o 
  -7  11   5      133.32       99.67    135.74 o 
  -6  11   5      233.46      226.61     63.83 o 
  -5  11   5        0.68       -8.35     38.18 o 
  -4  11   5      293.56      418.25     66.09 o 
  -3  11   5      882.46      802.46     75.52 o 
  -2  11   5     1320.32     1590.13    118.93 o 
  -1  11   5      416.55      419.53     57.67 o 
   0  11   5     1618.89     1334.48    146.45 o 
   1  11   5      204.92      276.34     44.76 o 
   2  11   5     5692.04     5743.39    169.42 o 
   3  11   5      408.99      443.49     47.98 o 
   4  11   5     3026.45     2877.82    102.87 o 
   5  11   5      808.33      868.02     86.87 o 
   6  11   5        4.26       56.60     54.31 o 
   7  11   5     1837.17     2008.03    176.89 o 
   8  11   5      226.90      235.54     71.71 o 
   9  11   5     3773.58     4052.72    178.32 o 
  10  11   5       65.55      -25.44     67.31 o 
  11  11   5       17.87      -27.09     69.13 o 
  12  11   5       83.57       43.90     72.70 o 
  13  11   5      431.73      272.41     91.84 o 
  14  11   5      591.44      599.20    119.03 o 
  -6  12   5      419.54      547.25     99.34 o 
  -5  12   5        6.11       52.13    140.82 o 
  -4  12   5      542.31      647.84     97.77 o 
  -3  12   5     3808.16     3856.61    143.37 o 
  -2  12   5     1008.96     1530.74    269.18 o 
  -1  12   5       70.89      194.45     51.12 o 
   0  12   5       94.42      220.57     56.38 o 
   1  12   5      331.58      357.84     49.89 o 
   2  12   5      203.68      225.04     45.92 o 
   3  12   5     1378.70     1425.68     78.76 o 
   4  12   5      403.16      446.05     67.77 o 
   5  12   5     1771.91     1878.03    135.83 o 
   6  12   5      640.20      591.62    116.86 o 
   7  12   5      331.68      298.57     75.71 o 
   8  12   5        0.05       36.29     59.85 o 
   9  12   5       53.17       27.39     66.55 o 
  10  12   5      142.27       89.88    150.16 o 
  11  12   5       60.45       82.25     74.02 o 
  12  12   5        7.11      -44.86     69.33 o 
  13  12   5       69.76      -15.49     79.18 o 
  -5  13   5       70.51       47.63     93.69 o 
  -4  13   5       21.35       33.88     68.02 o 
  -3  13   5       78.27      -21.82     93.22 o 
  -2  13   5      369.29      275.39     74.71 o 
  -1  13   5       20.74      -76.90     51.27 o 
   0  13   5      237.93      112.51     57.07 o 
   1  13   5       41.50       37.12     52.87 o 
   2  13   5      207.12      343.46     66.96 o 
   3  13   5      227.70      268.27     62.50 o 
   4  13   5     2986.41     3181.25    138.61 o 
   5  13   5      103.42      110.25     57.84 o 
   6  13   5      153.84      149.52     62.18 o 
   7  13   5     1443.84     1399.92    116.35 o 
   8  13   5     1333.13     1562.52    226.32 o 
   9  13   5     1298.20     1505.00    136.10 o 
  10  13   5        6.69      -59.71     78.91 o 
  11  13   5       56.29      -18.28     70.47 o 
  12  13   5      139.30       72.56     76.64 o 
  13  13   5      313.07      258.19    145.08 o 
  -4  14   5      639.15      628.95    106.50 o 
  -3  14   5       17.35       86.64     75.52 o 
  -2  14   5      688.67      853.56    110.03 o 
  -1  14   5     2158.77     1905.75    202.69 o 
   0  14   5        3.14      -15.93     40.31 o 
   1  14   5      288.89      209.81     93.59 o 
   2  14   5        8.98      179.76     88.36 o 
   3  14   5      810.40      715.18    133.27 o 
   4  14   5      415.59      306.93    105.21 o 
   5  14   5      169.74       57.03     94.36 o 
   6  14   5      224.07      257.04    107.65 o 
   7  14   5      140.23       77.04     97.10 o 
   8  14   5      173.24      134.31    106.75 o 
   9  14   5      254.41      315.67     87.93 o 
  10  14   5     1264.74     1367.49    142.12 o 
  11  14   5      186.46      272.55     86.87 o 
  12  14   5       68.61      -22.26     75.99 o 
  -3  15   5      172.26      282.23     87.94 o 
  -2  15   5        5.63       62.63    118.28 o 
  -1  15   5      151.79      140.83     69.76 o 
   0  15   5      438.42       99.08    108.39 o 
   1  15   5      259.12      354.68    114.97 o 
   2  15   5       32.59       40.97     87.17 o 
   3  15   5      384.18      228.35    100.13 o 
   4  15   5     1835.77     1816.52    203.69 o 
   5  15   5       47.13      -32.64     87.31 o 
   6  15   5     1081.73      980.71    156.15 o 
   7  15   5      624.72      489.36    128.00 o 
   8  15   5      165.91      183.77    107.55 o 
   9  15   5      405.20      419.75    131.32 o 
  10  15   5     1082.28     1303.38    189.42 o 
  11  15   5      711.44      804.66    171.35 o 
  12  15   5      446.37      498.22    154.22 o 
  -2  16   5     1541.77     1467.21    150.14 o 
  -1  16   5      107.72      262.09    127.66 o 
   0  16   5      486.45      467.30    131.26 o 
   1  16   5       27.77      140.88    101.14 o 
   2  16   5      486.99      290.54    104.52 o 
   3  16   5      555.18      496.66    133.71 o 
   4  16   5      190.82      180.44    108.85 o 
   5  16   5      419.91      202.72    105.37 o 
   6  16   5      132.16      161.97    101.90 o 
   7  16   5      815.27      550.84    140.64 o 
   8  16   5      298.34      215.45    111.87 o 
   9  16   5      806.14      721.28    150.22 o 
  10  16   5       53.00       58.80     99.57 o 
  11  16   5      160.16       28.98    108.40 o 
   0  17   5      117.60       -2.76     89.27 o 
   1  17   5      184.46      -89.07     84.25 o 
   2  17   5       21.22      -15.17     88.00 o 
   3  17   5      333.90      445.06    139.71 o 
   4  17   5      144.32      316.92    133.06 o 
   5  17   5      256.97      164.66    118.89 o 
   6  17   5       76.54      -94.68     93.35 o 
   7  17   5       70.69      151.29    109.39 o 
   8  17   5      458.59      407.30    133.84 o 
   9  17   5       52.67       34.51    108.11 o 
  10  17   5      290.31      320.29    139.42 o 
   2  18   5       94.56       65.49    106.63 o 
   3  18   5      477.24      515.95    149.68 o 
   4  18   5        0.17       11.84    104.78 o 
   5  18   5        1.97      -15.21    105.71 o 
   6  18   5       13.11       22.50    100.96 o 
   7  18   5        3.89      -23.86    105.18 o 
   8  18   5        4.36      -31.10    106.62 o 
  -6 -15   6      175.50       76.57    109.99 o 
  -5 -15   6      105.14       98.10    111.33 o 
  -4 -15   6        9.55      -43.02     74.45 o 
  -3 -15   6      391.38      518.48    107.22 o 
  -2 -15   6        0.38       26.31    197.23 o 
  -1 -15   6       23.52       36.70     82.17 o 
   0 -15   6      158.35      265.35    141.67 o 
  -8 -14   6        4.38       36.44    107.17 o 
  -7 -14   6       23.85      -85.72    101.39 o 
  -6 -14   6      566.27      603.08    167.72 o 
  -5 -14   6      478.11      516.44    100.89 o 
  -4 -14   6       77.68       99.84     81.40 o 
  -3 -14   6      240.12      249.52    128.18 o 
  -2 -14   6     1050.70      955.03    122.01 o 
  -1 -14   6       96.27       43.88     76.21 o 
   0 -14   6      929.53      885.85    222.27 o 
   1 -14   6      533.48      705.91    141.95 o 
   2 -14   6      225.27      322.99    140.60 o 
  -9 -13   6       28.61      -62.47    103.73 o 
  -8 -13   6      466.58      422.80    134.81 o 
  -7 -13   6        4.28      -91.04     60.69 o 
  -6 -13   6      314.78      196.72     83.42 o 
  -5 -13   6     1611.49     1804.00    148.15 o 
  -4 -13   6       36.26      102.89     73.31 o 
  -3 -13   6      153.16      205.10    182.62 o 
  -2 -13   6       61.03       -0.56     69.48 o 
  -1 -13   6      527.33      629.89    205.48 o 
   0 -13   6       93.01      125.43     79.65 o 
   1 -13   6      297.28      224.76     79.15 o 
   2 -13   6       98.93       57.80    111.63 o 
   3 -13   6       26.07       28.75     77.06 o 
   4 -13   6        2.96      -52.96     64.12 o 
  -9 -12   6      166.93      152.61    105.22 o 
  -8 -12   6        5.63       -7.90     71.21 o 
  -7 -12   6        2.75      -77.87     72.88 o 
  -6 -12   6       35.20      -76.28     64.85 o 
  -5 -12   6      271.63      300.26     79.30 o 
  -4 -12   6     1883.73     1927.52    151.93 o 
  -3 -12   6      544.17      839.05    261.63 o 
  -2 -12   6      322.34      440.43     86.95 o 
  -1 -12   6      842.33      777.83    107.67 o 
   0 -12   6     1288.34     1103.68    121.09 o 
   1 -12   6      396.63      496.91    137.17 o 
   2 -12   6      101.13      204.35    110.07 o 
   3 -12   6        8.39       25.36     76.73 o 
   4 -12   6       80.99       81.93     78.04 o 
   5 -12   6       69.32      112.24     85.87 o 
  -9 -11   6       46.61      -35.42    167.75 o 
  -8 -11   6      221.88      147.28     97.84 o 
  -7 -11   6     1486.36     1674.17    138.79 o 
  -6 -11   6     1279.19     1351.27    125.19 o 
  -5 -11   6      142.44      140.50     68.87 o 
  -4 -11   6      733.25      803.00     98.44 o 
  -3 -11   6      797.42      768.40     97.19 o 
  -2 -11   6     4900.56     5037.11    195.87 o 
  -1 -11   6     2158.79     2262.36    151.27 o 
   0 -11   6      271.59      382.18     81.58 o 
   1 -11   6     1258.62     1164.16    170.26 o 
   2 -11   6      127.30       63.84     80.42 o 
   3 -11   6     2831.05     2822.13    183.91 o 
   4 -11   6      169.73      268.35     81.47 o 
   5 -11   6       65.35        8.74     72.68 o 
   6 -11   6       72.82        8.96     72.24 o 
 -10 -10   6       70.06       48.20    105.94 o 
  -9 -10   6       55.67       66.07     69.06 o 
  -8 -10   6       67.56       92.56    174.10 o 
  -7 -10   6     1018.99     1052.43    168.31 o 
  -6 -10   6       49.04      -81.43     76.71 o 
  -5 -10   6      235.14      145.00    135.12 o 
  -4 -10   6       22.90       -9.05     59.04 o 
  -3 -10   6     1275.18     1188.39    107.74 o 
  -2 -10   6     1221.44     1292.23    112.58 o 
  -1 -10   6     1771.67     2265.69    145.55 o 
   0 -10   6      174.50       48.84     60.77 o 
   1 -10   6     1115.49      752.56    141.47 o 
   2 -10   6     1436.92     1541.50    130.44 o 
   3 -10   6      779.71      850.87    108.11 o 
   4 -10   6      785.62      931.63    132.73 o 
   5 -10   6      566.56      663.62    106.17 o 
   6 -10   6       14.59       21.90     70.45 o 
   7 -10   6       16.33     -102.15     68.10 o 
 -11  -9   6       21.96      -61.30    100.69 o 
 -10  -9   6      214.61      144.07    107.65 o 
  -9  -9   6      147.36      396.22     83.97 o 
  -8  -9   6      545.13      583.65     88.19 o 
  -7  -9   6      834.22      879.33     98.62 o 
  -6  -9   6      333.17      427.29     76.06 o 
  -5  -9   6      188.26      135.30    100.41 o 
  -4  -9   6     4511.39     4624.42    203.36 o 
  -3  -9   6      316.78      349.13     87.46 o 
  -2  -9   6      144.11      249.82    139.48 o 
  -1  -9   6       41.95       53.11     57.95 o 
   0  -9   6     1669.97     1778.05    126.82 o 
   1  -9   6      523.20      469.56    134.79 o 
   2  -9   6      477.20      418.73     75.13 o 
   3  -9   6      194.34      249.46     71.95 o 
   4  -9   6       10.34       54.62     56.29 o 
   5  -9   6     1276.49     1460.87    203.23 o 
   6  -9   6      884.00      783.11    107.48 o 
   7  -9   6     1143.09     1262.19    242.27 o 
   8  -9   6       19.18      100.03     81.10 o 
 -11  -8   6      239.32      249.18     82.77 o 
 -10  -8   6        1.77       42.07     66.58 o 
  -9  -8   6      231.07      327.40     62.63 o 
  -8  -8   6      137.77      177.12     66.35 o 
  -7  -8   6      208.19      348.07     57.56 o 
  -6  -8   6      183.44      155.64     46.07 o 
  -5  -8   6      301.99      357.71     67.40 o 
  -4  -8   6      487.01      404.09     95.04 o 
  -3  -8   6       94.19       89.52     49.99 o 
  -2  -8   6       54.81      128.18     53.81 o 
  -1  -8   6      777.44      705.59    110.42 o 
   0  -8   6      299.22      419.90     72.85 o 
   1  -8   6     2597.98     2432.82    125.13 o 
   2  -8   6     1022.33     1112.15    102.03 o 
   3  -8   6     1342.98     1457.15    120.60 o 
   4  -8   6      264.02      224.70     70.46 o 
   5  -8   6      174.75       66.97     60.56 o 
   6  -8   6     1535.13     1475.89    131.88 o 
   7  -8   6        1.19      -90.50    102.76 o 
   8  -8   6        6.72       -6.11    102.01 o 
   9  -8   6      217.53      104.84     81.36 o 
 -12  -7   6      349.03      548.94    106.34 o 
 -11  -7   6        4.06       58.56     70.62 o 
 -10  -7   6       42.39       36.33    193.28 o 
  -9  -7   6       23.45       93.23     51.71 o 
  -8  -7   6     1028.99     1178.84     88.28 o 
  -7  -7   6      654.77      754.13     71.26 o 
  -6  -7   6      107.96       34.37     38.44 o 
  -5  -7   6      484.76      501.34     55.17 o 
  -4  -7   6     1211.24     1137.82     78.76 o 
  -3  -7   6      613.18      696.39     52.83 o 
  -2  -7   6      303.48      355.36     60.18 o 
  -1  -7   6     2894.80     3090.04    130.53 o 
   0  -7   6      328.39      544.19    104.66 o 
   1  -7   6     2047.38     1767.95    106.14 o 
   2  -7   6      274.52      398.89    107.59 o 
   3  -7   6      935.36     1032.28    148.19 o 
   4  -7   6     2340.23     2442.24    131.60 o 
   5  -7   6        8.06      -17.61     52.36 o 
   6  -7   6       98.49       21.34     59.83 o 
   7  -7   6      318.84      302.39     79.42 o 
   8  -7   6      259.02      326.80    156.35 o 
   9  -7   6        7.61       39.05    109.08 o 
  10  -7   6      414.28      527.08    106.41 o 
 -12  -6   6        0.75       38.51     75.11 o 
 -11  -6   6        4.25      -75.68     60.30 o 
 -10  -6   6       13.73      137.34     71.30 o 
  -9  -6   6     1764.67     1653.06    103.73 o 
  -8  -6   6      148.71      161.72     51.24 o 
  -7  -6   6      658.70      725.30    101.61 o 
  -6  -6   6      512.68      627.26     61.86 o 
  -5  -6   6      325.22      286.46     46.40 o 
  -4  -6   6        8.58       46.99     32.38 o 
  -3  -6   6      660.70      570.76     50.04 o 
  -2  -6   6       24.42       30.08     25.89 o 
  -1  -6   6       16.15       42.06     27.29 o 
   0  -6   6      446.08      359.24     90.25 o 
   1  -6   6      593.93      605.76     71.97 o 
   2  -6   6     3147.48     2972.07    127.60 o 
   3  -6   6     2862.72     2897.17     90.44 o 
   4  -6   6      875.70      913.25     99.90 o 
   5  -6   6      743.46      747.27     89.04 o 
   6  -6   6      570.50      606.75    121.89 o 
   7  -6   6      370.39      440.05     84.28 o 
   8  -6   6     1094.52      874.58    107.99 o 
   9  -6   6      127.54      210.99     80.62 o 
  10  -6   6      166.59      186.47     84.12 o 
 -12  -5   6        9.33       29.00     73.43 o 
 -11  -5   6      356.38      284.35     83.20 o 
 -10  -5   6       52.81      164.96     72.94 o 
  -9  -5   6       40.68       41.21     46.34 o 
  -8  -5   6       12.33       41.12     44.55 o 
  -7  -5   6      284.87      250.72     49.91 o 
  -6  -5   6      290.91      202.88     46.33 o 
  -5  -5   6     2102.54     2095.65     84.14 o 
  -4  -5   6     3661.57     3639.90    104.59 o 
  -3  -5   6      792.06      774.31     53.86 o 
  -2  -5   6      883.36     1013.91     53.32 o 
  -1  -5   6      746.82      860.93     82.99 o 
   0  -5   6      685.20      665.09     37.46 o 
   1  -5   6       23.37        3.99     26.15 o 
   2  -5   6      347.01      304.37     36.76 o 
   3  -5   6        0.47       -9.83     37.17 o 
   4  -5   6     1076.24     1177.71     71.63 o 
   5  -5   6      379.05      393.22     55.10 o 
   6  -5   6      548.47      587.69     63.14 o 
   7  -5   6        6.14      -32.66     40.85 o 
   8  -5   6      413.64      373.79    113.23 o 
   9  -5   6      260.21      299.40     64.84 o 
  10  -5   6      102.19      136.41     50.83 o 
  11  -5   6       40.82      -82.12     68.55 o 
 -12  -4   6        3.34       40.59    116.95 o 
 -11  -4   6      297.20      314.69     87.04 o 
 -10  -4   6      400.62      412.96     84.77 o 
  -9  -4   6        8.98       17.85     59.04 o 
  -8  -4   6       59.03      101.71     44.70 o 
  -7  -4   6       54.89       64.78     39.03 o 
  -6  -4   6     1253.00     1194.09     75.17 o 
  -5  -4   6      325.76      363.46     46.01 o 
  -4  -4   6      998.99     1210.20     73.60 o 
  -3  -4   6      253.87      247.91     35.81 o 
  -2  -4   6    11723.59    11270.12    200.78 o 
  -1  -4   6       60.84      131.65     27.80 o 
   0  -4   6     1475.68     1842.05    101.70 o 
   1  -4   6       16.70       -3.90     26.60 o 
   2  -4   6     8070.18     8545.10    164.28 o 
   3  -4   6     4525.70     3952.87    104.59 o 
   4  -4   6     1067.57     1098.56     67.80 o 
   5  -4   6     2497.84     2248.74     89.48 o 
   6  -4   6      394.16      417.99     55.91 o 
   7  -4   6      954.24      984.79     79.76 o 
   8  -4   6     2838.94     2637.96    113.30 o 
   9  -4   6      615.36      567.08     70.65 o 
  10  -4   6      803.32      716.46     85.09 o 
  11  -4   6       16.18       68.47     57.07 o 
 -12  -3   6       18.97      -54.27     69.58 o 
 -11  -3   6        4.72      -10.95     65.61 o 
 -10  -3   6     2326.51     1993.10    369.49 o 
  -9  -3   6       25.44      -14.86     56.96 o 
  -8  -3   6     5782.93     6026.01    259.47 o 
  -7  -3   6      357.71      407.62     54.19 o 
  -6  -3   6      347.32      340.80     48.37 o 
  -5  -3   6      873.77      850.44     60.40 o 
  -4  -3   6     1043.53     1110.54     60.21 o 
  -3  -3   6    29116.37    29564.99    451.68 o 
  -2  -3   6     1477.01     1191.82     53.00 o 
  -1  -3   6     1684.35     2007.34     67.55 o 
   0  -3   6     2049.10     2317.96     70.91 o 
   1  -3   6     1150.71     1624.56     98.42 o 
   2  -3   6    20041.88    19691.22    312.83 o 
   3  -3   6     5323.55     4918.80    115.87 o 
   4  -3   6      560.36      566.80     74.15 o 
   5  -3   6      158.38      169.59     40.81 o 
   6  -3   6     1091.28     1005.41     74.53 o 
   7  -3   6      840.68      748.75     88.46 o 
   8  -3   6      369.66      465.15    100.38 o 
   9  -3   6      186.12      187.42     56.21 o 
  10  -3   6     1046.20     1003.98    125.82 o 
  11  -3   6       34.01       28.78     54.87 o 
  12  -3   6      235.36      182.14     68.45 o 
 -12  -2   6      686.51      633.45    116.73 o 
 -11  -2   6      103.81      233.79     79.91 o 
 -10  -2   6       36.83      -26.51     62.04 o 
  -9  -2   6     1873.91     1780.91    140.90 o 
  -8  -2   6      415.14      463.55     62.53 o 
  -7  -2   6      310.38      431.53     58.17 o 
  -6  -2   6     2095.66     2238.83     94.60 o 
  -5  -2   6        9.85       55.76     32.32 o 
  -4  -2   6      485.69      374.34     39.85 o 
  -3  -2   6       67.92      125.90     33.42 o 
  -2  -2   6      247.38      222.59     33.60 o 
  -1  -2   6     6977.36     6552.97    125.45 o 
   0  -2   6     2027.41     2250.24     64.58 o 
   1  -2   6     5507.12     5606.69    137.39 o 
   2  -2   6     1149.68     1115.77     53.44 o 
   3  -2   6     2482.26     2828.99     82.80 o 
   4  -2   6     7057.96     6107.31    136.15 o 
   5  -2   6      888.82      980.72     66.24 o 
   6  -2   6      290.18      369.33     62.19 o 
   7  -2   6     3665.67     3493.23    145.85 o 
   8  -2   6       85.82       93.92     47.39 o 
   9  -2   6     1874.50     1925.72    112.28 o 
  10  -2   6       10.10       26.78     48.51 o 
  11  -2   6      209.54      368.11    117.30 o 
  12  -2   6       16.99      -64.80     52.40 o 
 -12  -1   6      113.11      140.52     80.22 o 
 -11  -1   6       81.69      164.11     81.74 o 
 -10  -1   6      539.51      400.62     89.08 o 
  -9  -1   6      122.59      136.80     70.07 o 
  -8  -1   6      389.97      415.92     88.54 o 
  -7  -1   6        4.17       36.23     38.46 o 
  -6  -1   6     1613.28     1799.24     82.72 o 
  -5  -1   6     1194.31     1080.90     68.54 o 
  -4  -1   6      215.88      218.32     33.68 o 
  -3  -1   6      832.39      839.26     48.04 o 
  -2  -1   6     2317.58     2132.01     61.00 o 
  -1  -1   6     5515.65     5352.93    104.08 o 
   0  -1   6       21.53       14.79     20.79 o 
   1  -1   6     1102.78     1091.01     61.99 o 
   2  -1   6     2172.48     2212.82     83.25 o 
   3  -1   6      504.24      357.35     39.37 o 
   4  -1   6     1586.30     1395.05     79.68 o 
   5  -1   6      528.58      562.98     50.49 o 
   6  -1   6        0.99        6.70     33.23 o 
   7  -1   6      156.30      126.01     42.77 o 
   8  -1   6     1273.50     1098.06     80.69 o 
   9  -1   6      910.64     1072.32     86.62 o 
  10  -1   6       26.43       20.05     69.64 o 
  11  -1   6      429.19      474.56     73.19 o 
  12  -1   6       25.81       53.84     57.55 o 
  13  -1   6       68.20      112.53     66.18 o 
 -11   0   6      141.48      240.86     87.19 o 
 -10   0   6      126.61       84.66     68.32 o 
  -9   0   6      122.17       45.32    152.04 o 
  -8   0   6      904.77      883.53     75.85 o 
  -7   0   6      432.72      416.39     54.94 o 
  -6   0   6      249.67      347.42     47.50 o 
  -5   0   6       63.91       73.70     32.33 o 
  -4   0   6     2852.89     2954.13     85.03 o 
  -3   0   6     8783.06     9348.51    170.14 o 
  -2   0   6        8.30       31.04     18.98 o 
  -1   0   6     1232.75     1480.45     74.35 o 
   0   0   6      417.48      449.20     28.69 o 
   1   0   6     1837.95     1831.70     61.65 o 
   2   0   6     5148.55     5075.60    103.37 o 
   3   0   6     3648.80     4149.49     97.10 o 
   4   0   6     4076.98     4075.28    117.84 o 
   5   0   6      244.42      406.45     44.04 o 
   6   0   6       68.63      108.09     36.44 o 
   7   0   6      287.98      378.53     51.50 o 
   8   0   6      926.52      973.34     76.51 o 
   9   0   6     1731.20     1855.60    119.75 o 
  10   0   6      121.63      108.18     50.48 o 
  11   0   6       43.49       72.74     52.04 o 
  12   0   6      179.20      200.02     70.02 o 
  13   0   6      498.06      373.02     76.47 o 
 -11   1   6       74.76       45.28     76.03 o 
 -10   1   6      639.70      494.97     96.89 o 
  -9   1   6       16.71      111.44     68.92 o 
  -8   1   6      629.94      657.07     69.74 o 
  -7   1   6      414.87      354.17     54.10 o 
  -6   1   6     3635.89     3393.52    108.79 o 
  -5   1   6      813.21      702.30     54.28 o 
  -4   1   6      295.96      247.44     34.90 o 
  -3   1   6      102.96       96.84     25.09 o 
  -2   1   6     6108.95     6799.98    127.08 o 
  -1   1   6      176.35      413.35     49.06 o 
   0   1   6     6140.88     6090.39    152.24 o 
   1   1   6     1820.52     1970.32     55.22 o 
   2   1   6     2252.37     2751.17     70.05 o 
   3   1   6     1006.53     1109.05     50.97 o 
   4   1   6     5016.56     5093.36    112.96 o 
   5   1   6      714.25      818.70     54.86 o 
   6   1   6      204.06      142.26     37.12 o 
   7   1   6       10.60        0.80     41.16 o 
   8   1   6     1141.05     1207.98    122.42 o 
   9   1   6     2506.00     2714.39    112.64 o 
  10   1   6       38.60       46.29     45.66 o 
  11   1   6       13.63       43.66     50.87 o 
  12   1   6        2.07      -48.40     48.21 o 
  13   1   6       13.77      -18.97     71.50 o 
 -11   2   6        1.46      101.71     81.26 o 
 -10   2   6       20.61      108.94     76.40 o 
  -9   2   6      179.91      181.37     92.23 o 
  -8   2   6       12.56       40.77     58.44 o 
  -7   2   6     1167.46     1285.55     86.22 o 
  -6   2   6        3.11      -26.48     33.76 o 
  -5   2   6      213.47       93.97     55.53 o 
  -4   2   6     1151.48     1088.56    105.95 o 
  -3   2   6      722.89      795.67     47.43 o 
  -2   2   6      448.48      381.29     30.74 o 
  -1   2   6     6807.76     6242.54    112.45 o 
   0   2   6     2578.38     2845.52     87.48 o 
   1   2   6     7382.72     8153.22    139.95 o 
   2   2   6    12246.07    12367.43    237.45 o 
   3   2   6     1164.14      951.01     45.04 o 
   4   2   6    11467.42    11190.12    194.08 o 
   5   2   6      374.23      503.52     47.42 o 
   6   2   6      185.47      156.75     50.76 o 
   7   2   6     1578.46     1543.50     78.85 o 
   8   2   6     2107.12     1966.79     93.53 o 
   9   2   6     1586.10     1708.58     98.86 o 
  10   2   6      632.15      678.21     73.94 o 
  11   2   6       89.47       80.12     49.32 o 
  12   2   6       13.28      -45.63     48.94 o 
  13   2   6      265.10      403.70    244.54 o 
  14   2   6       32.72      153.59     89.37 o 
 -11   3   6       38.85       -1.85    139.47 o 
 -10   3   6      259.38      255.13     84.51 o 
  -9   3   6      328.50      341.09     84.10 o 
  -8   3   6      217.51      240.21     55.21 o 
  -7   3   6       64.83       51.67     53.84 o 
  -6   3   6     3635.45     3636.28    118.24 o 
  -5   3   6      162.91      152.80     38.36 o 
  -4   3   6     2081.33     2088.90     77.66 o 
  -3   3   6     1224.44     1187.38     58.34 o 
  -2   3   6     3535.23     2998.85    102.44 o 
  -1   3   6     7374.84     6882.25    128.63 o 
   0   3   6       80.77      143.14     26.22 o 
   1   3   6     1987.97     2203.71     68.34 o 
   2   3   6     6580.27     6610.68    142.30 o 
   3   3   6     1988.89     1726.31     78.28 o 
   4   3   6      373.75      354.22     36.64 o 
   5   3   6      897.44     1043.20     61.86 o 
   6   3   6      153.84      178.66     32.44 o 
   7   3   6       39.93       49.86     31.10 o 
   8   3   6        9.95      -24.79     34.61 o 
   9   3   6      384.76      388.74     56.23 o 
  10   3   6     2232.70     2291.28    108.86 o 
  11   3   6      832.41      841.99     80.04 o 
  12   3   6        2.20      -64.01     73.20 o 
  13   3   6       22.23      178.25    130.10 o 
  14   3   6       70.14       40.19     82.37 o 
 -10   4   6      128.73      -18.97     89.01 o 
  -9   4   6      550.06      683.66    106.29 o 
  -8   4   6      348.93      398.48     84.29 o 
  -7   4   6     1217.30     1177.12     86.50 o 
  -6   4   6     2826.94     2704.01    106.94 o 
  -5   4   6      332.86      280.50     45.58 o 
  -4   4   6     1527.50     1524.08     74.36 o 
  -3   4   6      970.72      928.80     57.33 o 
  -2   4   6       51.06       76.08     31.26 o 
  -1   4   6     5154.98     5147.48    137.74 o 
   0   4   6     1981.91     2029.54     61.31 o 
   1   4   6     5625.10     5510.88    233.02 o 
   2   4   6      112.16       43.90     21.84 o 
   3   4   6      116.68      179.38     24.31 o 
   4   4   6     3555.50     3221.66     78.74 o 
   5   4   6     2653.82     2483.84     70.05 o 
   6   4   6    20439.72    20395.28    329.00 o 
   7   4   6       71.57      116.24     32.22 o 
   8   4   6     2753.74     2711.21     96.37 o 
   9   4   6      520.54      468.40     57.02 o 
  10   4   6     1669.74     1799.01     98.73 o 
  11   4   6      401.50      400.21     85.36 o 
  12   4   6      575.29      655.65    101.88 o 
  13   4   6      510.11      384.70    262.85 o 
  14   4   6       84.38      -68.47    115.76 o 
 -10   5   6       67.25      -29.51     86.50 o 
  -9   5   6       93.55      117.16     72.49 o 
  -8   5   6       98.04      -13.94     58.08 o 
  -7   5   6     1060.50     1358.15     95.01 o 
  -6   5   6     3142.48     3016.14    113.65 o 
  -5   5   6     2012.79     1904.38     91.71 o 
  -4   5   6     1803.75     1641.03     79.36 o 
  -3   5   6      887.67     1067.00     64.82 o 
  -2   5   6     6430.06     6479.43    167.71 o 
  -1   5   6     3130.13     2529.38     77.30 o 
   0   5   6     9739.28     9916.39    282.80 o 
   1   5   6      559.65      561.97     46.17 o 
   2   5   6     2482.65     2159.11     70.35 o 
   3   5   6      179.88      142.44     22.00 o 
   4   5   6     4743.55     4292.98    131.00 o 
   5   5   6     5096.96     5510.27    277.67 o 
   6   5   6     3426.19     3514.98     86.68 o 
   7   5   6     3556.94     3680.22    141.37 o 
   8   5   6      241.39      197.78     75.12 o 
   9   5   6      275.18      213.15     67.13 o 
  10   5   6        2.30      -26.49     58.57 o 
  11   5   6     1246.18     1036.74    115.14 o 
  12   5   6      104.10       63.04     69.48 o 
  13   5   6      395.80      405.14     96.34 o 
  14   5   6       25.92       20.30    147.86 o 
 -10   6   6      134.55       80.53     84.01 o 
  -9   6   6      296.86      356.38    108.45 o 
  -8   6   6      172.81      151.84     74.88 o 
  -7   6   6     1581.15     1695.66    107.42 o 
  -6   6   6     2833.05     2842.88    124.11 o 
  -5   6   6       11.61       62.14     40.25 o 
  -4   6   6      352.97      273.45     54.83 o 
  -3   6   6      233.20      224.29     48.39 o 
  -2   6   6      320.97      308.78     49.83 o 
  -1   6   6     2866.75     2819.10    143.26 o 
   0   6   6     2256.00     2161.27    127.22 o 
   1   6   6       89.24      169.63     35.65 o 
   2   6   6     1377.76     1483.28     70.47 o 
   3   6   6     2918.69     2704.78    106.65 o 
   4   6   6       44.03        1.35     32.63 o 
   5   6   6     4041.95     3676.92    127.10 o 
   6   6   6      619.13      571.78     68.15 o 
   7   6   6     4413.42     4569.38    107.21 o 
   8   6   6     1870.42     2026.51     80.39 o 
   9   6   6      743.78      519.76    111.63 o 
  10   6   6      404.18      366.56     82.53 o 
  11   6   6       59.91      -66.65     59.94 o 
  12   6   6      321.31      222.75     94.50 o 
  13   6   6      222.97      386.09    127.23 o 
  14   6   6      475.47      648.45    116.44 o 
  -9   7   6        1.23      -65.35    150.51 o 
  -8   7   6      107.26        3.91     70.88 o 
  -7   7   6        5.24        9.38     48.24 o 
  -6   7   6      595.56      669.41     86.22 o 
  -5   7   6     3096.79     2981.35    133.41 o 
  -4   7   6       24.90       22.18     37.67 o 
  -3   7   6       16.07      -30.43     63.69 o 
  -2   7   6     1074.30     1090.24     67.45 o 
  -1   7   6     1568.25     1412.02     69.14 o 
   0   7   6     2518.79     1418.06     81.27 o 
   1   7   6     2602.11     2720.90    133.10 o 
   2   7   6     3490.92     3509.70    116.74 o 
   3   7   6       17.91       14.22     20.48 o 
   4   7   6      276.63      232.19     71.20 o 
   5   7   6     2492.81     2271.82    101.74 o 
   6   7   6     2071.62     2001.90    101.76 o 
   7   7   6      297.64      271.14     60.13 o 
   8   7   6       82.27       57.58    130.75 o 
   9   7   6       28.14      118.51     60.44 o 
  10   7   6      395.86      317.97     80.39 o 
  11   7   6       95.25      104.88     76.04 o 
  12   7   6      145.53      256.92     85.68 o 
  13   7   6      592.42      784.10    116.57 o 
  14   7   6        0.50       22.48     81.34 o 
  -9   8   6      387.98      284.21     93.17 o 
  -8   8   6       84.19      201.42     86.02 o 
  -7   8   6       18.15       87.26     51.74 o 
  -6   8   6      214.15      286.15     71.73 o 
  -5   8   6      160.10      165.50     50.82 o 
  -4   8   6     1429.80     1439.15    101.85 o 
  -3   8   6        0.09      -10.69     34.86 o 
  -2   8   6       19.28      -15.73     43.14 o 
  -1   8   6       33.79        6.57     27.50 o 
   0   8   6       30.79       49.28     28.70 o 
   1   8   6      626.15      695.22     69.53 o 
   2   8   6     1034.64     1094.41     59.20 o 
   3   8   6      182.40      157.26     28.84 o 
   4   8   6       30.47       35.39     38.05 o 
   5   8   6     1121.18     1153.17     88.80 o 
   6   8   6      863.73      948.45     86.30 o 
   7   8   6      108.37      186.78     56.67 o 
   8   8   6       11.39      -22.67     49.69 o 
   9   8   6     1605.41     1565.74    124.48 o 
  10   8   6      960.77     1083.94    116.21 o 
  11   8   6      927.35     1019.08    115.73 o 
  12   8   6      228.82      233.53     81.45 o 
  13   8   6       89.60      133.32     79.15 o 
  14   8   6       75.17       82.33     82.53 o 
  -8   9   6        3.64      -14.81    156.32 o 
  -7   9   6       96.63      224.02    113.57 o 
  -6   9   6        0.69       22.94     48.69 o 
  -5   9   6       78.87      -26.59     43.52 o 
  -4   9   6     1050.39      880.32     77.83 o 
  -3   9   6     1461.07     1331.49     86.10 o 
  -2   9   6      101.05       47.99     63.96 o 
  -1   9   6      437.80      558.19     57.12 o 
   0   9   6      834.00      708.29     71.56 o 
   1   9   6     1595.25     1590.98     71.05 o 
   2   9   6      428.72      605.74     92.72 o 
   3   9   6     2073.72     2206.62     72.97 o 
   4   9   6      662.47      663.49     41.67 o 
   5   9   6       30.54       16.45     44.42 o 
   6   9   6      325.72      296.71     60.54 o 
   7   9   6      180.00      143.01     57.97 o 
   8   9   6     2558.65     2549.85    155.84 o 
   9   9   6        2.11       34.76     58.71 o 
  10   9   6       20.60        5.01     70.27 o 
  11   9   6      144.48      149.97    154.84 o 
  12   9   6       72.85      -19.67     71.51 o 
  13   9   6       17.12       10.04     74.50 o 
  14   9   6        1.18       -7.82    123.60 o 
  -7  10   6      854.60     1216.82    188.68 o 
  -6  10   6        1.25        6.99     50.64 o 
  -5  10   6      635.11      633.89    110.42 o 
  -4  10   6       14.54       24.66     45.57 o 
  -3  10   6       44.40       52.52     43.16 o 
  -2  10   6     2758.48     2726.11    133.58 o 
  -1  10   6      587.99      541.38     72.90 o 
   0  10   6      621.94      607.24     67.61 o 
   1  10   6        3.20      -42.59     32.93 o 
   2  10   6      256.05      225.37     39.11 o 
   3  10   6       84.02      150.23     33.96 o 
   4  10   6     3882.20     4287.76    131.13 o 
   5  10   6     2313.23     2242.58    111.33 o 
   6  10   6     1014.27      972.96     90.38 o 
   7  10   6     1735.55     1671.71    118.79 o 
   8  10   6      191.68      251.88     67.91 o 
   9  10   6      149.41      228.16     74.97 o 
  10  10   6      172.00      278.60     77.66 o 
  11  10   6     1035.28     1213.96    325.04 o 
  12  10   6     1512.54     1684.20    153.28 o 
  13  10   6      470.51      495.47    105.98 o 
  14  10   6      266.89      169.11    151.10 o 
  -7  11   6      393.75      517.31    148.92 o 
  -6  11   6     1127.57     1083.88    101.44 o 
  -5  11   6      563.28      662.67     81.04 o 
  -4  11   6      786.13      795.05    114.66 o 
  -3  11   6      167.49      136.74     60.14 o 
  -2  11   6       25.88       16.13     76.88 o 
  -1  11   6      424.09      648.83     68.11 o 
   0  11   6      612.57      398.55     62.95 o 
   1  11   6     2576.63     2649.65     98.10 o 
   2  11   6      576.63      592.02     57.08 o 
   3  11   6     1230.35     1311.19     71.39 o 
   4  11   6     1162.99     1221.39    119.38 o 
   5  11   6      550.60      622.19     88.50 o 
   6  11   6        3.66       81.91     52.89 o 
   7  11   6       16.32      -24.50     52.63 o 
   8  11   6      935.80      755.15     93.94 o 
   9  11   6      389.21      421.74     83.64 o 
  10  11   6      723.84      741.25    232.84 o 
  11  11   6      168.71      254.95     83.53 o 
  12  11   6       21.59      -98.02    119.92 o 
  13  11   6        1.84       64.30     81.48 o 
  14  11   6      422.88      366.91    108.14 o 
  -6  12   6       54.37      183.45     80.45 o 
  -5  12   6      642.15      672.18    101.66 o 
  -4  12   6       36.98       33.84     52.17 o 
  -3  12   6        7.85      -29.11     45.39 o 
  -2  12   6      226.44      225.29     54.81 o 
  -1  12   6      711.34      776.50     76.89 o 
   0  12   6     2736.56     2434.29    288.71 o 
   1  12   6     1351.04     1367.05     83.44 o 
   2  12   6      328.67      380.63     50.43 o 
   3  12   6      135.92      174.14     42.32 o 
   4  12   6     4444.37     4636.94    164.03 o 
   5  12   6      363.01      327.82     67.08 o 
   6  12   6     2231.59     2436.56    126.11 o 
   7  12   6     1204.90     1151.92    178.69 o 
   8  12   6      495.45      412.11     81.89 o 
   9  12   6      621.59      733.68    122.32 o 
  10  12   6      369.37      360.95     86.37 o 
  11  12   6      105.62      113.02    126.96 o 
  12  12   6      204.32      270.12     90.58 o 
  13  12   6       37.48       66.26     77.08 o 
  -5  13   6       32.58      -37.10     65.16 o 
  -4  13   6      631.07      652.25    197.58 o 
  -3  13   6      343.42      522.11    169.35 o 
  -2  13   6      179.59      126.23     63.71 o 
  -1  13   6       33.43       93.15     62.96 o 
   0  13   6      886.06     1076.23    196.61 o 
   1  13   6      577.69      562.42     63.34 o 
   2  13   6     1803.08     1893.56     93.88 o 
   3  13   6     2342.79     2380.57    121.06 o 
   4  13   6       83.40       32.63     52.51 o 
   5  13   6       29.72       98.10     56.76 o 
   6  13   6      167.18      132.85     60.49 o 
   7  13   6     1794.68     2163.67    142.85 o 
   8  13   6      125.62       83.35     63.98 o 
   9  13   6     1241.08     1231.03    122.58 o 
  10  13   6      432.08      490.86     92.26 o 
  11  13   6        9.86      -30.17     67.86 o 
  12  13   6       60.38      145.67     85.05 o 
  13  13   6       69.14       89.99     87.32 o 
  -4  14   6       66.80      120.41    129.93 o 
  -3  14   6      673.05      780.11    108.70 o 
  -2  14   6      349.59      274.27    113.05 o 
  -1  14   6      175.59      195.04     71.94 o 
   0  14   6     1083.92      863.74     97.77 o 
   1  14   6      370.85      238.47    113.97 o 
   2  14   6      125.13      129.37     90.95 o 
   3  14   6      193.62       -3.59     79.12 o 
   4  14   6      898.22      766.08    136.07 o 
   5  14   6      195.69       39.82     55.49 o 
   6  14   6      118.27       68.56     61.63 o 
   7  14   6      868.55     1016.26    160.14 o 
   8  14   6     2078.04     1920.41    242.68 o 
   9  14   6      592.23      677.44    101.98 o 
  10  14   6      498.57      560.18    137.15 o 
  11  14   6      178.61      223.39     89.66 o 
  12  14   6      138.14      114.28    166.50 o 
  -3  15   6       12.95       79.68     77.73 o 
  -2  15   6      303.83      322.82     86.72 o 
  -1  15   6        2.74       81.41    105.76 o 
   0  15   6       71.19       28.92     62.33 o 
   1  15   6      226.06      331.76    113.49 o 
   2  15   6      866.77      786.01    139.85 o 
   3  15   6      816.83      689.97    137.95 o 
   4  15   6      303.68      320.95    114.41 o 
   5  15   6      889.93     1047.98    164.81 o 
   6  15   6     1850.80     1891.79    202.91 o 
   7  15   6       63.36       66.29     89.44 o 
   8  15   6     1073.42      990.05    168.55 o 
   9  15   6     1123.14     1188.62    181.76 o 
  10  15   6       80.09      -43.80     93.28 o 
  11  15   6       88.08       19.42    102.68 o 
  12  15   6      105.71       60.42     99.84 o 
   0  16   6      177.25      259.05    117.16 o 
   1  16   6      452.63      372.07    118.57 o 
   2  16   6      239.82       82.45     98.75 o 
   3  16   6       72.71       40.83     87.85 o 
   4  16   6        1.69      -78.75     74.31 o 
   5  16   6      242.36      333.84    117.99 o 
   6  16   6      363.50      354.95    123.06 o 
   7  16   6       10.79       49.51     90.30 o 
   8  16   6      254.74      315.26    125.78 o 
   9  16   6        2.61      -88.93     80.59 o 
  10  16   6      362.42      243.00    114.13 o 
  11  16   6       90.49      207.76    120.69 o 
   0  17   6      257.58      114.46    104.47 o 
   1  17   6       28.50      -16.24     89.39 o 
   2  17   6       57.68       35.71     95.36 o 
   3  17   6      253.82       63.16     89.05 o 
   4  17   6      557.89      292.07    118.50 o 
   5  17   6       42.85      -50.09     98.12 o 
   6  17   6      291.29       99.35    112.45 o 
   7  17   6      106.89      -80.00     81.03 o 
   8  17   6      311.44      378.55    134.05 o 
   9  17   6       40.21       94.30    102.13 o 
  10  17   6        8.97       58.87     97.83 o 
   2  18   6        6.84       -3.29     92.68 o 
   3  18   6      324.00      396.09    139.11 o 
   4  18   6       10.38      -23.29     88.26 o 
   5  18   6      614.85      393.90    133.29 o 
   6  18   6      157.59      350.90    131.75 o 
   7  18   6        0.19       78.91    115.07 o 
   8  18   6       11.72       59.13    113.15 o 
  -4 -15   7      174.72      170.12    112.81 o 
  -3 -15   7      300.00      246.08    150.34 o 
  -2 -15   7      410.77      445.72    104.53 o 
  -1 -15   7        1.14      -28.30     80.67 o 
  -7 -14   7      512.92      733.13    159.66 o 
  -6 -14   7      322.41      205.92     92.12 o 
  -5 -14   7      326.13      402.87     99.32 o 
  -4 -14   7        2.93       78.08     82.81 o 
  -3 -14   7     1387.75     1543.55    365.89 o 
  -2 -14   7        3.92      -39.58     71.61 o 
  -1 -14   7      551.20      601.11    110.36 o 
   0 -14   7      205.30      446.95    153.51 o 
   1 -14   7      145.47      186.68     82.35 o 
   2 -14   7       24.45      145.18     88.18 o 
  -8 -13   7        4.80      -45.45    117.69 o 
  -7 -13   7      632.42      586.23    107.71 o 
  -6 -13   7       35.54      130.89     79.81 o 
  -5 -13   7        3.66       -3.59     72.99 o 
  -4 -13   7        5.04      -67.71     66.94 o 
  -3 -13   7      193.61      300.50     88.97 o 
  -2 -13   7       99.74      -27.94    111.02 o 
  -1 -13   7      184.78      226.29     98.90 o 
   0 -13   7      100.45      234.99     83.93 o 
   1 -13   7       23.16       13.06     62.45 o 
   2 -13   7        9.34       56.49     69.88 o 
   3 -13   7      430.04      300.39    153.61 o 
  -8 -12   7      274.56      176.51    130.50 o 
  -7 -12   7      133.81       42.31    164.96 o 
  -6 -12   7     1820.19     1741.33    147.47 o 
  -5 -12   7      773.71      842.35    106.80 o 
  -4 -12   7       94.04      148.99     75.58 o 
  -3 -12   7      226.16      203.68     78.62 o 
  -2 -12   7      340.17      487.13    127.33 o 
  -1 -12   7      157.10      231.51     81.98 o 
   0 -12   7      252.65      317.44     87.59 o 
   1 -12   7      628.35      730.78    106.22 o 
   2 -12   7        7.50      -32.69     62.08 o 
   3 -12   7      161.94      166.11     82.75 o 
   4 -12   7       13.91       56.55     76.74 o 
   5 -12   7      107.86      162.36     89.21 o 
  -9 -11   7      234.46      160.00    125.69 o 
  -8 -11   7      884.65     1044.47    118.01 o 
  -7 -11   7        1.42       14.45     68.65 o 
  -6 -11   7      316.05      335.22     84.02 o 
  -5 -11   7      104.14      289.45    111.28 o 
  -4 -11   7      101.53       39.46     65.72 o 
  -3 -11   7     1234.67     1297.48    120.64 o 
  -2 -11   7     1867.78     1750.09    136.56 o 
  -1 -11   7       54.28       16.22     63.50 o 
   0 -11   7      245.10      151.96     81.36 o 
   1 -11   7      218.09      273.25    129.27 o 
   2 -11   7      338.27      446.32     86.00 o 
   3 -11   7       63.72      159.55     78.21 o 
   4 -11   7      124.39      157.75     77.11 o 
   5 -11   7      585.52      686.61    181.11 o 
   6 -11   7     1118.88      841.48    122.30 o 
 -10 -10   7      221.21      132.45    119.45 o 
  -9 -10   7      393.58      348.10    131.99 o 
  -8 -10   7      122.28      102.70    106.00 o 
  -7 -10   7      211.26      115.70     89.61 o 
  -6 -10   7      661.77      943.81    108.84 o 
  -5 -10   7      150.94      151.35    104.23 o 
  -4 -10   7      232.32      135.99     69.02 o 
  -3 -10   7        3.85      -39.47     57.53 o 
  -2 -10   7     1525.43     1569.12    124.29 o 
  -1 -10   7     1901.32     2078.12    151.92 o 
   0 -10   7      317.51      395.24     82.15 o 
   1 -10   7      120.51       -2.68     94.60 o 
   2 -10   7       40.61       38.18     61.80 o 
   3 -10   7       92.28       34.24     84.54 o 
   4 -10   7     1685.70     1868.00    153.88 o 
   5 -10   7      173.88      212.47     81.39 o 
   6 -10   7       16.62       40.60     82.29 o 
   7 -10   7      312.41      140.05     83.44 o 
 -11  -9   7      169.92      168.77    121.08 o 
 -10  -9   7      777.16      909.57    168.15 o 
  -9  -9   7       17.19       -3.51     95.29 o 
  -8  -9   7       12.95     -127.97     85.31 o 
  -7  -9   7     1340.79     1446.66    121.64 o 
  -6  -9   7     1158.37     1333.40    115.50 o 
  -5  -9   7      332.71      455.41     78.52 o 
  -4  -9   7        8.52      -24.92     56.83 o 
  -3  -9   7     1544.78     1579.44    120.55 o 
  -2  -9   7      226.64      187.93     64.92 o 
  -1  -9   7      696.98      597.18     87.51 o 
   0  -9   7     1193.46      964.17    274.46 o 
   1  -9   7        0.54       19.23     85.50 o 
   2  -9   7     1023.64      985.92    102.52 o 
   3  -9   7      936.37     1050.52    110.89 o 
   4  -9   7      330.07      427.27     87.56 o 
   5  -9   7        8.93      -50.41     75.32 o 
   6  -9   7       91.39       82.14     67.48 o 
   7  -9   7        4.32       40.15     73.74 o 
   8  -9   7      347.19      329.29    187.22 o 
 -11  -8   7      257.20      235.36     85.38 o 
 -10  -8   7        0.09      -50.02     61.75 o 
  -9  -8   7       91.71      124.19     70.42 o 
  -8  -8   7       84.83      203.80     68.02 o 
  -7  -8   7       15.73       74.41     60.99 o 
  -6  -8   7       82.91       90.59     58.46 o 
  -5  -8   7       43.64       80.34     71.41 o 
  -4  -8   7      511.17      541.08    139.07 o 
  -3  -8   7     1327.36     1275.56    103.93 o 
  -2  -8   7      189.80      210.75     59.36 o 
  -1  -8   7      240.36      246.95     63.10 o 
   0  -8   7       26.56       44.58     56.07 o 
   1  -8   7        0.78       88.86     83.40 o 
   2  -8   7      127.22       69.13     94.91 o 
   3  -8   7       12.10       49.37     55.95 o 
   4  -8   7      464.68      392.27    101.95 o 
   5  -8   7       21.63      -49.59     51.80 o 
   6  -8   7      700.23      732.27    102.55 o 
   7  -8   7       67.03       12.67     66.76 o 
   8  -8   7       65.98      140.19     85.04 o 
   9  -8   7      173.57      102.34    144.90 o 
 -11  -7   7      147.64      162.97     80.60 o 
 -10  -7   7      576.02      537.91    156.74 o 
  -9  -7   7      322.39      254.80     94.19 o 
  -8  -7   7     1002.99      913.60    103.73 o 
  -7  -7   7      784.81      927.51     77.56 o 
  -6  -7   7        2.23       25.33     51.96 o 
  -5  -7   7      704.75      712.37     83.76 o 
  -4  -7   7     3970.49     4059.51    136.26 o 
  -3  -7   7      717.56      635.14     75.04 o 
  -2  -7   7      482.53      580.46     73.03 o 
  -1  -7   7       67.37       40.86     68.08 o 
   0  -7   7        1.89        7.96     45.71 o 
   1  -7   7      592.39      602.18    119.76 o 
   2  -7   7      205.81      254.28     98.94 o 
   3  -7   7       15.23        6.74     51.09 o 
   4  -7   7      252.41      336.98    117.34 o 
   5  -7   7      165.29      200.17     66.83 o 
   6  -7   7      632.45      578.23     96.46 o 
   7  -7   7        3.37       68.92    116.70 o 
   8  -7   7      950.71      910.14    118.84 o 
   9  -7   7        7.22      -22.33    113.40 o 
 -11  -6   7       51.90       72.69     76.70 o 
 -10  -6   7       24.12       54.60     69.16 o 
  -9  -6   7     1759.37     1844.58    143.31 o 
  -8  -6   7       10.39       24.87     58.74 o 
  -7  -6   7      112.75       98.93     44.37 o 
  -6  -6   7      204.23      200.44     48.07 o 
  -5  -6   7       17.88        5.62     36.34 o 
  -4  -6   7      277.92      299.65     45.12 o 
  -3  -6   7     1359.99     1374.76     88.12 o 
  -2  -6   7        2.77       -0.50     35.17 o 
  -1  -6   7       83.85       83.12     26.00 o 
   0  -6   7      271.37      255.96     56.63 o 
   1  -6   7     1477.83     2124.85    165.51 o 
   2  -6   7     5099.84     5190.28    172.70 o 
   3  -6   7     1043.71     1105.46     97.99 o 
   4  -6   7      146.18      177.77     60.12 o 
   5  -6   7      373.56      363.03     73.81 o 
   6  -6   7      344.87      354.53    209.41 o 
   7  -6   7      112.49      152.56     67.45 o 
   8  -6   7       98.19       88.49     68.57 o 
   9  -6   7      326.07      321.70     87.66 o 
  10  -6   7      329.35      199.11     88.98 o 
 -11  -5   7      173.12      115.01    107.16 o 
 -10  -5   7       11.60      -43.16     57.57 o 
  -9  -5   7       43.19       59.42     63.80 o 
  -8  -5   7      221.30      242.15     72.08 o 
  -7  -5   7      199.30      276.23     53.07 o 
  -6  -5   7     3121.55     3203.58    111.17 o 
  -5  -5   7     1357.39     1650.83     82.36 o 
  -4  -5   7     4154.29     4300.28    116.22 o 
  -3  -5   7     3260.97     3546.30    100.81 o 
  -2  -5   7     1603.01     1463.01     64.70 o 
  -1  -5   7      789.28     1006.27    111.37 o 
   0  -5   7       19.57       -2.22     25.64 o 
   1  -5   7       50.30       -4.73     29.06 o 
   2  -5   7     1188.16     1357.57     63.86 o 
   3  -5   7      245.98      175.44     39.53 o 
   4  -5   7        2.10      -14.22     33.65 o 
   5  -5   7     1837.33     1937.22     95.07 o 
   6  -5   7     1411.66     1356.51     89.18 o 
   7  -5   7     1514.98     1526.11     98.02 o 
   8  -5   7     1018.79     1112.97     89.05 o 
   9  -5   7      199.09      240.19     74.70 o 
  10  -5   7      261.93      200.60    169.58 o 
  11  -5   7      214.19      138.12     84.71 o 
 -11  -4   7      220.71      264.97    133.27 o 
 -10  -4   7      125.38      199.29     78.57 o 
  -9  -4   7       14.58      188.79     69.11 o 
  -8  -4   7      413.85      403.64     79.61 o 
  -7  -4   7      312.94      405.44     55.33 o 
  -6  -4   7     1216.17     1118.54     74.35 o 
  -5  -4   7     2085.77     2227.38     91.27 o 
  -4  -4   7     4622.32     4681.24    120.12 o 
  -3  -4   7     6012.77     5789.95    145.27 o 
  -2  -4   7       40.79       23.80     26.31 o 
  -1  -4   7     1145.26      929.55     55.42 o 
   0  -4   7     2316.13     2274.66     70.50 o 
   1  -4   7     4616.68     4428.98    107.94 o 
   2  -4   7     6951.36     6834.82    143.07 o 
   3  -4   7     2710.96     2276.11     81.47 o 
   4  -4   7      121.36      119.50     38.72 o 
   5  -4   7     2218.73     2215.30     93.15 o 
   6  -4   7      558.15      578.64     65.13 o 
   7  -4   7       25.96       76.00     46.22 o 
   8  -4   7     1885.78     1868.21    111.44 o 
   9  -4   7       20.91       41.30     48.05 o 
  10  -4   7      170.65      177.94     57.27 o 
  11  -4   7      105.19      148.36     60.45 o 
 -11  -3   7      274.83      430.19    161.02 o 
 -10  -3   7      315.69      239.14     79.62 o 
  -9  -3   7     1388.76     1527.64    134.93 o 
  -8  -3   7       78.40       50.52     79.27 o 
  -7  -3   7      239.80      291.94     51.45 o 
  -6  -3   7     1956.70     2156.43     92.32 o 
  -5  -3   7     2363.58     2457.02     87.78 o 
  -4  -3   7      953.64      908.45     82.74 o 
  -3  -3   7      489.67      483.43     43.34 o 
  -2  -3   7       13.10       18.79     25.68 o 
  -1  -3   7      144.04       57.96     26.34 o 
   0  -3   7     4225.14     4468.97    101.92 o 
   1  -3   7      914.40     1065.83     51.60 o 
   2  -3   7     1533.90     1643.10     72.35 o 
   3  -3   7       84.11      112.04     33.91 o 
   4  -3   7     4342.68     3471.18    102.70 o 
   5  -3   7     1875.55     1637.01     81.89 o 
   6  -3   7      344.43      267.64     51.31 o 
   7  -3   7      485.36      561.85     64.67 o 
   8  -3   7     3583.41     3714.56    160.99 o 
   9  -3   7      289.47      349.16     62.05 o 
  10  -3   7      475.50      566.19     75.48 o 
  11  -3   7      157.33      155.46     62.74 o 
  12  -3   7       21.77       46.87     62.11 o 
 -11  -2   7       62.13       14.92     66.33 o 
 -10  -2   7       51.22       35.17     69.17 o 
  -9  -2   7        1.94       12.08     60.14 o 
  -8  -2   7      871.22      774.24     96.88 o 
  -7  -2   7      230.34      261.87     51.98 o 
  -6  -2   7       43.77      -25.02     32.53 o 
  -5  -2   7      497.70      405.24     46.64 o 
  -4  -2   7     1154.83     1019.09     58.68 o 
  -3  -2   7     6895.63     7513.62    149.94 o 
  -2  -2   7     4387.18     4132.32    145.81 o 
  -1  -2   7     1667.33     1485.24     54.68 o 
   0  -2   7     2859.61     2820.38    157.49 o 
   1  -2   7      287.89      347.44     69.63 o 
   2  -2   7     7400.87     7208.99    177.56 o 
   3  -2   7    25975.11    25691.36    401.10 o 
   4  -2   7     1081.24     1016.71     62.20 o 
   5  -2   7      398.62      363.08     48.67 o 
   6  -2   7      222.67      141.67     39.01 o 
   7  -2   7      439.17      481.42     96.89 o 
   8  -2   7     1945.58     2030.29    109.61 o 
   9  -2   7      848.17      855.85     82.01 o 
  10  -2   7      515.46      582.33     74.86 o 
  11  -2   7       12.36       15.01     60.79 o 
  12  -2   7        5.38      -24.63     54.85 o 
 -11  -1   7      196.28      223.82     88.97 o 
 -10  -1   7     1290.44     1384.00    139.40 o 
  -9  -1   7      608.86      545.40     96.07 o 
  -8  -1   7      888.75      808.03     99.10 o 
  -7  -1   7     6599.00     6292.59    389.10 o 
  -6  -1   7      504.86      508.32     53.71 o 
  -5  -1   7      569.50      647.45     71.19 o 
  -4  -1   7        2.81        5.03     26.69 o 
  -3  -1   7     2927.52     2880.84     78.77 o 
  -2  -1   7     5694.63     5268.53    170.65 o 
  -1  -1   7      308.33      335.69     30.40 o 
   0  -1   7      112.62      242.01     28.57 o 
   1  -1   7       11.58       33.64     23.02 o 
   2  -1   7       37.54      116.09     28.14 o 
   3  -1   7     1114.38     1079.56     55.85 o 
   4  -1   7      396.75      473.64     53.05 o 
   5  -1   7       25.14       45.76     31.26 o 
   6  -1   7        6.92       17.40     39.78 o 
   7  -1   7      160.86      228.53     49.07 o 
   8  -1   7      265.21      284.37     55.57 o 
   9  -1   7      157.99       68.34     65.81 o 
  10  -1   7     1038.77     1041.57     90.20 o 
  11  -1   7       26.65       49.64     60.06 o 
  12  -1   7       26.83       -3.21    118.87 o 
  13  -1   7      438.98      435.96     82.15 o 
 -11   0   7      140.57       93.55     78.73 o 
 -10   0   7        5.79      114.27     73.67 o 
  -9   0   7       53.03      -29.08     60.40 o 
  -8   0   7      234.73       88.13    180.74 o 
  -7   0   7      797.39      761.97     93.70 o 
  -6   0   7        4.88      -16.63     31.88 o 
  -5   0   7     1012.52     1047.78     80.34 o 
  -4   0   7       32.22       45.51     27.09 o 
  -3   0   7      153.70      191.32     36.27 o 
  -2   0   7      379.39      324.60     50.10 o 
  -1   0   7     1268.11     1426.13     79.11 o 
   0   0   7      542.97      553.68     33.40 o 
   1   0   7       98.26      202.06     26.86 o 
   2   0   7      404.91      404.44     35.26 o 
   3   0   7      312.01      362.29     42.03 o 
   4   0   7     2298.28     2301.58     76.72 o 
   5   0   7     1449.83     1352.72     68.14 o 
   6   0   7      904.38      947.28     65.21 o 
   7   0   7      500.49      522.01     57.29 o 
   8   0   7      321.50      344.88     57.91 o 
   9   0   7      704.81      777.17     76.27 o 
  10   0   7      196.25      190.20     55.97 o 
  11   0   7      696.29      594.90     78.87 o 
  12   0   7       22.26       36.94     53.93 o 
  13   0   7       41.40       43.80     59.96 o 
 -11   1   7      130.65       94.58     78.01 o 
 -10   1   7        8.03      -98.08    110.20 o 
  -9   1   7      324.14      347.36    107.93 o 
  -8   1   7      303.84      219.75     74.26 o 
  -7   1   7      453.36      457.18     80.41 o 
  -6   1   7        2.93       -8.71     35.00 o 
  -5   1   7     2717.68     2804.75    114.01 o 
  -4   1   7      352.01      488.76     42.67 o 
  -3   1   7      364.93      363.11     58.67 o 
  -2   1   7       67.35      129.74     60.46 o 
  -1   1   7     3434.25     3086.26    154.49 o 
   0   1   7      291.09      291.88     45.25 o 
   1   1   7      655.64      775.61     39.59 o 
   2   1   7        8.19      -25.05     21.07 o 
   3   1   7      263.16      203.37     39.58 o 
   4   1   7     1440.54     1464.77     62.85 o 
   5   1   7       12.51        3.29     28.44 o 
   6   1   7      761.82      817.39     59.92 o 
   7   1   7     1038.16     1340.12     80.74 o 
   8   1   7        8.20       39.70     53.62 o 
   9   1   7      151.04      206.96     53.10 o 
  10   1   7       67.62       44.96     70.52 o 
  11   1   7       35.99      131.97     54.22 o 
  12   1   7        1.48      -17.70     50.37 o 
  13   1   7       35.67      142.30    195.14 o 
 -11   2   7      134.23      146.33     84.00 o 
 -10   2   7        0.75      -87.84     59.71 o 
  -9   2   7        0.72      -82.11     54.74 o 
  -8   2   7      488.48      576.68    197.28 o 
  -7   2   7     1735.25     1888.89    182.45 o 
  -6   2   7      167.42      203.19     69.73 o 
  -5   2   7      891.77      813.47     60.37 o 
  -4   2   7      307.33      231.94     35.96 o 
  -3   2   7      952.90      927.35     50.33 o 
  -2   2   7     1144.86      944.81     40.40 o 
  -1   2   7        8.59       25.33     34.54 o 
   0   2   7      127.37      311.92     45.97 o 
   1   2   7       58.12       50.56     29.67 o 
   2   2   7      674.84      777.15     42.24 o 
   3   2   7     2213.23     2143.52     65.26 o 
   4   2   7       22.22       76.28     29.01 o 
   5   2   7     1594.17     1684.70     65.47 o 
   6   2   7      256.41      307.42     44.63 o 
   7   2   7     1125.48     1337.99     77.31 o 
   8   2   7      883.30     1050.74    107.89 o 
   9   2   7      682.69      706.39     70.63 o 
  10   2   7       16.69       60.71     56.53 o 
  11   2   7      350.86      355.88     65.55 o 
  12   2   7      148.37       49.31     80.31 o 
  13   2   7      125.26      -25.21     70.12 o 
  14   2   7        0.16      -18.64     79.44 o 
 -10   3   7      120.60      122.27     80.73 o 
  -9   3   7       87.73      174.58     78.00 o 
  -8   3   7      184.86      149.37     68.97 o 
  -7   3   7      531.79      501.86     85.73 o 
  -6   3   7     2361.26     2461.76     99.57 o 
  -5   3   7      105.38       30.13     33.79 o 
  -4   3   7       10.90      -15.02     27.44 o 
  -3   3   7      229.66      180.36     31.73 o 
  -2   3   7      184.28      168.25     35.08 o 
  -1   3   7    11931.46    11810.44    198.49 o 
   0   3   7      379.42      278.31     47.79 o 
   1   3   7     7651.63     7970.30    165.79 o 
   2   3   7       46.31       77.77     23.80 o 
   3   3   7      466.15      619.54     40.02 o 
   4   3   7     2149.28     1901.15     82.60 o 
   5   3   7     5394.41     5422.63    119.12 o 
   6   3   7      624.43      698.25     51.16 o 
   7   3   7      478.88      637.00     60.92 o 
   8   3   7       79.07      134.48     46.57 o 
   9   3   7     3537.95     3483.61    122.68 o 
  10   3   7     1760.46     1806.61    102.25 o 
  11   3   7     1469.83     1492.31    136.17 o 
  12   3   7      232.30      161.91     75.89 o 
  13   3   7       76.24      201.89     86.13 o 
  14   3   7      794.67      896.62    133.02 o 
 -10   4   7       83.85       42.23     77.17 o 
  -9   4   7        7.55      -36.62     64.61 o 
  -8   4   7      141.56      102.73     72.19 o 
  -7   4   7     2064.63     1968.77    146.91 o 
  -6   4   7        4.80       60.52     41.47 o 
  -5   4   7     1690.18     1645.98     83.70 o 
  -4   4   7     1051.40     1028.33     64.97 o 
  -3   4   7      160.71      174.26     42.15 o 
  -2   4   7     2352.22     1909.12     66.96 o 
  -1   4   7    11663.39    10823.71    255.32 o 
   0   4   7     8093.09     8219.27    150.51 o 
   1   4   7      389.81      352.41     49.20 o 
   2   4   7        1.91       -7.61     31.98 o 
   3   4   7    24384.15    25693.21    460.43 o 
   4   4   7    24831.68    24904.84    378.70 o 
   5   4   7     3596.89     3713.42    137.32 o 
   6   4   7     1975.45     2176.14     73.51 o 
   7   4   7     1584.25     1632.88     74.29 o 
   8   4   7      981.83     1076.00     69.85 o 
   9   4   7     6138.19     5974.51    194.09 o 
  10   4   7     1588.01     1455.77     91.96 o 
  11   4   7      532.98      516.88    106.65 o 
  12   4   7       38.53       67.01     69.79 o 
  13   4   7       41.91       54.88    109.32 o 
  14   4   7       81.77      121.33     86.34 o 
 -10   5   7      113.76      166.10     88.47 o 
  -9   5   7      619.86      802.67    118.25 o 
  -8   5   7     1027.25      935.58    170.68 o 
  -7   5   7      245.53      296.01     75.65 o 
  -6   5   7     1623.63     1579.34     95.91 o 
  -5   5   7      294.31      235.83     47.96 o 
  -4   5   7     2890.68     2568.11     92.74 o 
  -3   5   7     1465.57     1325.10     99.18 o 
  -2   5   7     5380.56     4986.71    118.58 o 
  -1   5   7     4248.73     3860.42     97.24 o 
   0   5   7      729.37      559.58     42.24 o 
   1   5   7      696.89      689.46     71.12 o 
   2   5   7     3840.75     4241.43     95.46 o 
   3   5   7     4188.71     4097.77    109.94 o 
   4   5   7     2004.74     2085.72     59.32 o 
   5   5   7        2.48       38.90     46.25 o 
   6   5   7     2838.16     2928.55     79.37 o 
   7   5   7     1956.86     1966.48     72.06 o 
   8   5   7      203.99      179.60     37.35 o 
   9   5   7        3.79       -8.66     52.42 o 
  10   5   7     1337.70     1543.00    177.76 o 
  11   5   7      541.67      386.16     87.15 o 
  12   5   7      781.49      630.81    102.37 o 
  13   5   7        1.01       45.89     69.88 o 
  14   5   7      172.54      240.09     94.92 o 
  -9   6   7      490.81      408.23    194.90 o 
  -8   6   7      119.83       19.55     67.98 o 
  -7   6   7      396.69      313.20     82.24 o 
  -6   6   7     1353.18     1375.40    106.86 o 
  -5   6   7      704.75      858.63     71.68 o 
  -4   6   7        3.44      -50.60     33.73 o 
  -3   6   7        2.39       -3.99     30.58 o 
  -2   6   7      331.19      451.37     46.59 o 
  -1   6   7     4495.65     4594.61    155.61 o 
   0   6   7      159.23       95.69     29.10 o 
   1   6   7     4483.51     4511.41    122.04 o 
   2   6   7      474.53      695.77     44.51 o 
   3   6   7      792.35      922.34     47.73 o 
   4   6   7     3261.76     3160.53    115.40 o 
   5   6   7     8618.50     8012.40    370.34 o 
   6   6   7     8138.74     8365.78    225.11 o 
   7   6   7     1001.78      868.56     61.53 o 
   8   6   7      306.13      334.61     68.15 o 
   9   6   7       77.77       48.23     58.52 o 
  10   6   7     1869.35     1958.95    143.38 o 
  11   6   7     1627.07     1945.16    151.72 o 
  12   6   7        5.62      -47.25     63.30 o 
  13   6   7       12.66       39.96     74.93 o 
  14   6   7        0.85       -8.61     77.03 o 
  -9   7   7       78.86      100.46     82.12 o 
  -8   7   7      130.70       60.61     73.86 o 
  -7   7   7     1134.89     1033.66    123.11 o 
  -6   7   7       86.78       42.37     48.84 o 
  -5   7   7      570.63      634.56     67.39 o 
  -4   7   7       31.72       20.40     60.48 o 
  -3   7   7      599.62      541.86     54.95 o 
  -2   7   7     2871.16     2823.75    115.03 o 
  -1   7   7       66.56       35.64     30.07 o 
   0   7   7     3439.70     3368.71    155.29 o 
   1   7   7      709.33      981.47     66.20 o 
   2   7   7       11.02       26.96     18.87 o 
   3   7   7        5.99      -15.73     20.59 o 
   4   7   7      247.78      277.69     49.92 o 
   5   7   7     1298.90     1415.24    127.13 o 
   6   7   7      474.36      442.28     67.21 o 
   7   7   7      464.53      412.15     67.58 o 
   8   7   7      286.10      281.40     65.58 o 
   9   7   7      264.83      348.04    151.83 o 
  10   7   7       87.53       31.31     62.43 o 
  11   7   7       31.76       -8.22     62.28 o 
  12   7   7       53.97       26.62     97.51 o 
  13   7   7     1348.31     1363.91    159.33 o 
  14   7   7      100.54      147.89     86.01 o 
  -8   8   7        1.77        3.69     72.54 o 
  -7   8   7        4.31       27.62     71.11 o 
  -6   8   7      369.02      401.33     86.82 o 
  -5   8   7        0.93      -18.42     40.40 o 
  -4   8   7      304.44      391.34     83.80 o 
  -3   8   7     2093.78     2152.10    109.90 o 
  -2   8   7      174.75      193.73     43.67 o 
  -1   8   7      722.90      835.98     63.36 o 
   0   8   7     5758.66     5909.01    145.63 o 
   2   8   7      209.76      225.51     34.41 o 
   3   8   7     4590.73     4722.95    108.78 o 
   4   8   7      104.53      112.18     49.32 o 
   5   8   7     8113.91     8553.30    352.99 o 
   6   8   7      172.93      107.59     48.62 o 
   7   8   7      616.39      666.23     85.47 o 
   8   8   7      150.87       76.76     72.49 o 
   9   8   7      123.26      122.84     68.74 o 
  10   8   7     1111.11     1138.17    185.46 o 
  11   8   7     1052.70     1054.35    124.06 o 
  12   8   7      797.91      867.87    116.93 o 
  13   8   7       22.16      -28.52     71.57 o 
  14   8   7       69.83       52.06    116.00 o 
  -8   9   7      252.20      222.73     92.16 o 
  -7   9   7       49.22        6.28     68.50 o 
  -6   9   7      291.96      316.60    125.48 o 
  -5   9   7     1300.56     1421.03    253.70 o 
  -4   9   7      489.50      483.84     64.23 o 
  -3   9   7      479.73      528.98     62.67 o 
  -2   9   7      215.86      294.60     59.94 o 
  -1   9   7     1344.78     1554.31    108.03 o 
   0   9   7     2620.64     2467.80    113.79 o 
   1   9   7      924.45      934.08     61.52 o 
   2   9   7       27.00       22.54     28.56 o 
   3   9   7     4333.34     4352.90    358.22 o 
   4   9   7        4.22       32.27     22.38 o 
   5   9   7      187.49      255.67     73.87 o 
   6   9   7      993.44      922.71     86.79 o 
   7   9   7      514.93      470.18     73.46 o 
   8   9   7       80.95       69.36     58.90 o 
   9   9   7       19.10      122.56     61.47 o 
  10   9   7        4.03      -80.26     53.51 o 
  11   9   7      341.77      506.94     93.95 o 
  12   9   7      867.22      817.52    116.43 o 
  13   9   7       34.37        4.60     71.95 o 
  14   9   7      300.26      279.67     95.16 o 
  -7  10   7       17.69      142.99     82.83 o 
  -6  10   7       75.46      156.93    111.44 o 
  -5  10   7      161.10      292.71    114.67 o 
  -4  10   7      113.41      148.77     52.35 o 
  -3  10   7      345.50      391.32     60.30 o 
  -2  10   7      174.10      127.93     47.21 o 
  -1  10   7      158.17      138.62     44.48 o 
   0  10   7      882.91      829.13     65.12 o 
   1  10   7       80.83      122.36     37.43 o 
   2  10   7     3105.88     2985.28     94.85 o 
   3  10   7     1782.45     1810.27     82.29 o 
   4  10   7      175.27       84.33     45.98 o 
   5  10   7     1185.42     1062.73     91.30 o 
   6  10   7        6.37      -38.98     44.07 o 
   7  10   7      458.33      477.38    125.30 o 
   8  10   7      199.58      247.30     74.47 o 
   9  10   7        2.27      143.73     65.34 o 
  10  10   7      750.33      794.71    105.02 o 
  11  10   7       65.53      134.47     77.69 o 
  12  10   7      186.26      255.60     89.26 o 
  13  10   7      110.12      133.02     86.08 o 
  14  10   7      153.70       57.32    103.27 o 
  -6  11   7        9.14       68.42    107.10 o 
  -5  11   7      648.90      591.82     78.85 o 
  -4  11   7       59.37      -11.75     52.66 o 
  -3  11   7      885.87     1088.46     87.76 o 
  -2  11   7      763.95     1097.41     84.63 o 
  -1  11   7      452.72      542.05     63.59 o 
   0  11   7        6.85       46.39     70.63 o 
   1  11   7      414.26      451.28     51.98 o 
   2  11   7     2433.18     2442.77    136.20 o 
   3  11   7     2437.72     2288.08     84.61 o 
   4  11   7     2759.57     2662.10    189.67 o 
   5  11   7       12.67      -62.01     82.05 o 
   6  11   7      222.90      388.11     69.95 o 
   7  11   7      432.58      470.42     83.46 o 
   8  11   7      244.96      255.05     74.48 o 
   9  11   7     2005.44     1848.52    139.49 o 
  10  11   7      104.72      223.50    138.02 o 
  11  11   7      296.83      340.44    140.04 o 
  12  11   7      364.82      515.91    132.97 o 
  13  11   7       65.16      118.08    173.31 o 
  14  11   7       99.85      163.30     91.78 o 
  -6  12   7       86.23     -103.57    102.53 o 
  -5  12   7      359.85      552.85    205.53 o 
  -4  12   7      179.99      238.67     64.73 o 
  -3  12   7       44.47       28.81     46.08 o 
  -2  12   7      647.86      816.38     95.74 o 
  -1  12   7      758.75      772.37    114.47 o 
   0  12   7      398.60      629.31     97.12 o 
   1  12   7      547.74      622.62     71.93 o 
   2  12   7     1055.38      950.49    104.74 o 
   3  12   7     3162.03     3239.52    385.30 o 
   4  12   7      403.13      284.64     64.68 o 
   5  12   7      727.16      858.82     91.09 o 
   6  12   7     1664.71     1834.79    331.95 o 
   7  12   7     2308.31     2398.15    132.41 o 
   8  12   7     2582.01     2864.24    192.86 o 
   9  12   7      106.70      -38.95     59.24 o 
  10  12   7       47.12       72.42     70.98 o 
  11  12   7      540.91      706.84    110.47 o 
  12  12   7      607.76      481.45    103.44 o 
  13  12   7      349.38      323.81    101.10 o 
  -5  13   7      812.57     1453.81    213.58 o 
  -4  13   7        9.96      -36.38     61.45 o 
  -3  13   7      168.19      157.59     69.17 o 
  -2  13   7       14.73       36.25     50.23 o 
  -1  13   7       17.81      -75.78     50.52 o 
   0  13   7     3814.84     4156.44    155.62 o 
   1  13   7      220.63      155.01     58.61 o 
   2  13   7      264.71      216.52     59.87 o 
   3  13   7      250.10      207.98     60.21 o 
   4  13   7       43.00        3.15     48.96 o 
   5  13   7      618.19      756.02    124.88 o 
   6  13   7      438.14      330.17     72.19 o 
   7  13   7       36.15      -29.48     59.86 o 
   8  13   7      366.50      367.34     79.36 o 
   9  13   7       38.49       75.97     66.69 o 
  10  13   7      718.83      735.29    106.07 o 
  11  13   7      273.88      204.14     82.83 o 
  12  13   7      807.15      884.40    120.47 o 
  13  13   7       27.90      -51.39     77.72 o 
  -4  14   7      112.14      103.51     76.78 o 
  -3  14   7      545.83      653.99    143.33 o 
  -2  14   7       45.83       92.90     68.57 o 
  -1  14   7       93.25      -64.60     80.47 o 
   0  14   7        5.58      -28.21     76.55 o 
   1  14   7      138.58       33.45     83.13 o 
   2  14   7      953.51      965.09    146.35 o 
   3  14   7       12.68       35.88     49.80 o 
   4  14   7        3.20       -8.11     50.86 o 
   5  14   7     1105.88     1076.18    228.99 o 
   6  14   7       49.36      163.10     64.10 o 
   7  14   7      308.65      358.74     79.56 o 
   8  14   7      121.92       79.46     67.79 o 
   9  14   7      537.73      631.62    116.57 o 
  10  14   7      574.74      575.85    102.13 o 
  11  14   7        2.66      -83.85    155.73 o 
  12  14   7      367.71      348.46    219.73 o 
  13  14   7        1.54       58.69     84.54 o 
  -3  15   7      136.76      146.66     80.55 o 
  -2  15   7       25.90        5.19     66.55 o 
  -1  15   7        1.25     -113.31     75.54 o 
   0  15   7      217.03      168.83     96.40 o 
   1  15   7      166.31       91.01     85.00 o 
   2  15   7      135.13      230.70    100.90 o 
   3  15   7      779.07      551.02    125.25 o 
   4  15   7       88.50      146.88     98.56 o 
   5  15   7       17.20       41.85     81.99 o 
   6  15   7        2.02      -95.87     69.52 o 
   7  15   7       99.95       27.96     89.12 o 
   8  15   7      241.02      120.50     72.71 o 
   9  15   7       36.53       91.20     76.46 o 
  10  15   7     1229.30     1263.76    195.06 o 
  11  15   7        3.53        3.83     74.39 o 
  12  15   7       10.17       86.47     82.71 o 
   0  16   7        3.94      -54.43     84.22 o 
   1  16   7      917.45      980.74    161.42 o 
   2  16   7       41.35       53.13     92.59 o 
   3  16   7      512.30      429.72    119.59 o 
   4  16   7      292.20      381.89    124.33 o 
   5  16   7       57.80      127.33    105.30 o 
   6  16   7      679.44      480.46    132.17 o 
   7  16   7      140.31       28.01     88.06 o 
   8  16   7       45.44       92.61    107.13 o 
   9  16   7     1298.05     1292.59    192.36 o 
  10  16   7      118.71      -31.56     99.94 o 
  11  16   7      239.05      141.34    114.98 o 
   0  17   7       14.72       67.20     98.11 o 
   1  17   7        1.71      -16.95     92.91 o 
   2  17   7      359.17      221.33    104.75 o 
   3  17   7      387.89      445.02    134.52 o 
   4  17   7       59.12       45.09     96.46 o 
   5  17   7     1466.87     1279.57    183.08 o 
   6  17   7      209.91       98.81    100.08 o 
   7  17   7      205.41      171.73    107.02 o 
   8  17   7      365.62      299.40    118.31 o 
   9  17   7      112.11       19.79     94.09 o 
  10  17   7       85.31      148.53    117.98 o 
   3  18   7       11.50       67.44    105.80 o 
   4  18   7      209.30      -36.71    102.71 o 
   5  18   7       15.34       11.55    104.87 o 
   6  18   7       44.67      280.42    124.83 o 
   7  18   7       46.04       -2.01     96.97 o 
   8  18   7        0.34      -85.60    102.71 o 
  -6 -14   8       73.78       97.77     88.58 o 
  -5 -14   8      113.11      109.66     83.96 o 
  -4 -14   8       12.85       -5.55     80.93 o 
  -3 -14   8       80.88      123.57     79.12 o 
  -2 -14   8       50.43        4.66     80.70 o 
  -1 -14   8        4.05      -83.26     78.66 o 
   0 -14   8       75.06       21.08     73.73 o 
   1 -14   8       76.73       75.49     98.73 o 
  -7 -13   8      284.70      459.53    157.26 o 
  -6 -13   8       42.83      -17.44     85.66 o 
  -5 -13   8      573.18      489.99    100.28 o 
  -4 -13   8      535.44      670.12    319.49 o 
  -3 -13   8       54.86       11.82     80.15 o 
  -2 -13   8      562.57      773.25    115.60 o 
  -1 -13   8      589.42      754.49    192.02 o 
   0 -13   8        1.54     -120.60     98.59 o 
   1 -13   8      110.09      153.95    119.13 o 
   2 -13   8       35.16      153.82     87.20 o 
   3 -13   8      964.70     1074.45    133.48 o 
  -8 -12   8       61.41       80.58    127.16 o 
  -7 -12   8      447.90      452.33    154.77 o 
  -6 -12   8       23.82      -73.00     67.68 o 
  -5 -12   8      164.98       78.48     76.14 o 
  -4 -12   8       72.99      -11.02     77.23 o 
  -3 -12   8      128.72      226.44     82.50 o 
  -2 -12   8        9.14       28.41    128.68 o 
  -1 -12   8       24.67       50.39     72.97 o 
   0 -12   8      262.98       60.24    108.09 o 
   1 -12   8        1.35       71.63     65.58 o 
   2 -12   8        9.92      -34.00     63.99 o 
   3 -12   8        6.35      -11.33     72.60 o 
   4 -12   8       47.63       72.65     80.10 o 
  -9 -11   8       71.44       38.02    119.15 o 
  -8 -11   8       53.72       64.45    118.05 o 
  -7 -11   8        4.93      -16.66    109.50 o 
  -6 -11   8      338.17      335.85    112.25 o 
  -5 -11   8       39.99       58.35     70.89 o 
  -4 -11   8      440.93      263.32    108.12 o 
  -3 -11   8     2033.91     1885.20    141.53 o 
  -2 -11   8        5.78       -4.53    113.71 o 
  -1 -11   8      932.21      980.41    110.31 o 
   0 -11   8      325.51      337.87     87.61 o 
   1 -11   8      227.52      234.32    106.91 o 
   2 -11   8       72.35       70.11     66.88 o 
   3 -11   8      175.61      191.99     81.83 o 
   4 -11   8     1607.28     1760.59    156.84 o 
   5 -11   8      713.20      658.76    177.08 o 
   6 -11   8        7.15       40.96     74.36 o 
 -10 -10   8        5.56      -40.50    115.23 o 
  -9 -10   8       92.27      253.28    128.71 o 
  -8 -10   8      318.62      223.76    122.83 o 
  -7 -10   8      310.04      287.06    126.68 o 
  -6 -10   8      514.52      750.66    102.23 o 
  -5 -10   8      966.39     1170.43    143.50 o 
  -4 -10   8      414.62      366.56     79.53 o 
  -3 -10   8     1331.70     1241.61    115.85 o 
  -2 -10   8      450.46      383.42     83.93 o 
  -1 -10   8     1178.60     1021.66    121.48 o 
   0 -10   8       16.84      108.13     66.90 o 
   1 -10   8       24.52       70.80     60.18 o 
   2 -10   8       77.84      155.42     69.84 o 
   3 -10   8       61.62      109.12     66.85 o 
   4 -10   8      282.82       95.28     73.23 o 
   5 -10   8       22.04      -60.06     63.93 o 
   6 -10   8      150.65      185.48     88.42 o 
   7 -10   8      177.44      172.86     89.94 o 
 -10  -9   8      196.90      334.54    135.72 o 
  -9  -9   8      103.61      147.74    115.10 o 
  -8  -9   8      140.63       92.09    107.38 o 
  -7  -9   8      254.95      226.76    115.28 o 
  -6  -9   8      525.46      624.74     92.98 o 
  -5  -9   8       85.20       30.99     59.04 o 
  -4  -9   8      126.79      119.21    152.58 o 
  -3  -9   8      544.41      542.77     82.11 o 
  -2  -9   8        6.38        4.92     62.79 o 
  -1  -9   8     2788.01     2749.28    146.71 o 
   0  -9   8      636.51      664.42     96.20 o 
   1  -9   8     1162.56     1014.93    105.57 o 
   2  -9   8     2095.93     2049.61    143.69 o 
   3  -9   8        4.62       -8.58     61.90 o 
   4  -9   8       83.98        5.67     58.97 o 
   5  -9   8      456.72      472.52     94.41 o 
   6  -9   8      127.18      180.88     81.53 o 
   7  -9   8      319.69      375.45    100.79 o 
   8  -9   8       19.29      113.70     79.95 o 
 -10  -8   8      234.43       35.38    108.46 o 
  -9  -8   8        7.15     -122.45     81.63 o 
  -8  -8   8       77.47       88.73     94.03 o 
  -7  -8   8       32.97       78.81     91.69 o 
  -6  -8   8      352.11      375.64     77.76 o 
  -5  -8   8      250.77      279.43     70.20 o 
  -4  -8   8      134.01      155.86     61.50 o 
  -3  -8   8      579.20      628.34    148.00 o 
  -2  -8   8      133.78      127.18     59.95 o 
  -1  -8   8     2743.75     2941.74    140.54 o 
   0  -8   8      612.67      659.97    110.35 o 
   1  -8   8     2325.60     2229.44    136.43 o 
   2  -8   8      945.87      958.27    124.75 o 
   3  -8   8       84.79      211.89     67.37 o 
   4  -8   8      255.37      394.37    113.22 o 
   5  -8   8      997.38      755.84    156.34 o 
   6  -8   8       11.83       68.41     95.05 o 
   7  -8   8     1295.12     1507.95    212.52 o 
   8  -8   8      349.83      405.06    206.56 o 
 -11  -7   8      620.30      488.92    105.00 o 
 -10  -7   8     2182.69     2308.53    168.88 o 
  -9  -7   8      165.86      158.67     75.12 o 
  -8  -7   8      477.30      616.78     93.62 o 
  -7  -7   8      412.73      314.20    119.90 o 
  -6  -7   8      280.96      345.77     56.06 o 
  -5  -7   8     4685.70     4789.92    373.80 o 
  -4  -7   8     1095.72     1316.43    107.10 o 
  -3  -7   8     2726.40     2830.00    130.61 o 
  -2  -7   8       53.83       54.90     52.87 o 
  -1  -7   8     2249.45     2488.81    122.45 o 
   0  -7   8       49.49      -34.37     45.43 o 
   1  -7   8        0.65      -31.00     51.55 o 
   2  -7   8     2036.61     1586.52    175.93 o 
   3  -7   8        8.94       59.35     56.63 o 
   4  -7   8     2079.05     2112.07    141.11 o 
   5  -7   8      176.89       22.13     60.55 o 
   6  -7   8       13.59      -32.42     57.43 o 
   7  -7   8      568.12      475.36     92.85 o 
   8  -7   8      230.26      195.79    120.97 o 
   9  -7   8      296.41      450.90    101.65 o 
 -11  -6   8      405.07      350.41     96.48 o 
 -10  -6   8       53.22       86.64     92.89 o 
  -9  -6   8        0.66       -7.34     59.03 o 
  -8  -6   8      106.08      164.28     70.47 o 
  -7  -6   8      243.72      241.20     98.76 o 
  -6  -6   8       71.10       69.39     43.91 o 
  -5  -6   8       72.41       57.72     39.99 o 
  -4  -6   8      730.22      769.62     62.20 o 
  -3  -6   8     2412.02     2595.54     90.59 o 
  -2  -6   8      879.73      730.29     53.71 o 
  -1  -6   8      356.14      445.51     67.52 o 
   0  -6   8       75.06       63.01     46.79 o 
   1  -6   8        2.02        7.67     43.60 o 
   2  -6   8     1245.41     1351.64    107.04 o 
   3  -6   8     1803.98     1735.53    144.00 o 
   4  -6   8      336.79      306.48    106.72 o 
   5  -6   8        9.58      -53.52     49.84 o 
   6  -6   8       88.57       75.70     60.37 o 
   7  -6   8       14.91      -31.39     59.58 o 
   8  -6   8       82.69      169.60     73.99 o 
   9  -6   8      231.18      293.29     87.25 o 
  10  -6   8        0.43       16.26     71.59 o 
 -11  -5   8      313.10      380.48    103.50 o 
 -10  -5   8       16.88      -19.74     86.97 o 
  -9  -5   8     1317.86     1135.79    120.34 o 
  -8  -5   8      446.96      426.81    139.27 o 
  -7  -5   8      146.86      207.71     66.30 o 
  -6  -5   8      807.49      893.69     71.40 o 
  -5  -5   8      291.84      244.83     47.24 o 
  -4  -5   8      310.24      311.84     45.76 o 
  -3  -5   8      957.43      992.33     63.34 o 
  -2  -5   8       77.52       34.42     55.03 o 
  -1  -5   8     2250.77     2308.13    104.97 o 
   0  -5   8      102.41       85.05     44.34 o 
   1  -5   8     3281.43     2999.27     85.24 o 
   2  -5   8       12.58       21.56     31.79 o 
   3  -5   8      361.56      483.07     53.41 o 
   4  -5   8       88.38      109.08     40.74 o 
   5  -5   8      179.20      208.94     63.71 o 
   6  -5   8      135.67       99.69     60.09 o 
   7  -5   8      592.03      575.26     88.53 o 
   8  -5   8       62.64       75.34     64.40 o 
   9  -5   8      126.79       95.44    111.53 o 
  10  -5   8      215.33      259.18     81.97 o 
  11  -5   8      152.07      247.60     91.03 o 
 -11  -4   8       18.44      116.01     77.51 o 
 -10  -4   8       80.02       67.15     68.69 o 
  -9  -4   8        1.23      -46.16     95.98 o 
  -8  -4   8      529.68      426.36     81.88 o 
  -7  -4   8     1216.55     1291.81    125.23 o 
  -6  -4   8      109.40       87.52     56.39 o 
  -5  -4   8      310.11      296.12     49.56 o 
  -4  -4   8      306.46      334.07     44.60 o 
  -3  -4   8       71.13       63.12     31.95 o 
  -2  -4   8     5586.57     5534.69    127.23 o 
  -1  -4   8     1699.03     1530.45    107.56 o 
   0  -4   8      276.67      300.02     42.46 o 
   1  -4   8     1786.83     1893.87     85.02 o 
   2  -4   8      269.79      219.00     37.55 o 
   3  -4   8      440.47      528.75     51.41 o 
   4  -4   8     2485.09     2395.87     91.40 o 
   5  -4   8        3.09      -21.38     37.58 o 
   6  -4   8      236.30      307.19     53.41 o 
   7  -4   8      291.90      345.60     59.39 o 
   8  -4   8     1649.03     1749.75    108.45 o 
   9  -4   8      383.60      425.26     68.47 o 
  10  -4   8      179.49      199.33     61.76 o 
  11  -4   8      739.78      833.50    146.08 o 
 -11  -3   8      167.72      167.15     83.24 o 
 -10  -3   8      230.18      179.90     79.15 o 
  -9  -3   8       30.80      168.72     73.19 o 
  -8  -3   8      297.03      475.46     85.48 o 
  -7  -3   8      165.55      230.74     72.41 o 
  -6  -3   8     1502.38     1332.03    238.24 o 
  -5  -3   8      842.79      882.40     63.76 o 
  -4  -3   8     1806.35     1849.61     75.16 o 
  -3  -3   8       12.14      -38.78     25.86 o 
  -2  -3   8      882.00      927.27     54.45 o 
  -1  -3   8      310.90      265.96     35.93 o 
   0  -3   8    14038.51    13868.96    300.26 o 
   1  -3   8     5376.33     5789.92    219.25 o 
   2  -3   8     6510.17     6714.47    141.99 o 
   3  -3   8      125.16       95.85     33.67 o 
   4  -3   8      843.84      913.86     64.37 o 
   5  -3   8     6670.75     6607.89    159.71 o 
   6  -3   8     2679.86     2715.27    105.27 o 
   7  -3   8     3827.63     3780.18    130.02 o 
   8  -3   8     1498.36     1564.51    102.95 o 
   9  -3   8      629.26      588.35     91.88 o 
  10  -3   8       90.14       63.04     53.99 o 
  11  -3   8      707.38      784.77     91.08 o 
  12  -3   8      352.56      375.81     80.01 o 
 -11  -2   8      204.93      269.59     91.69 o 
 -10  -2   8      266.61      334.66     90.08 o 
  -9  -2   8       51.51       57.82     65.87 o 
  -8  -2   8      127.85      129.71     68.47 o 
  -7  -2   8      606.50      643.54     89.18 o 
  -6  -2   8     2902.60     2685.26    135.03 o 
  -5  -2   8     2696.09     2623.69     91.95 o 
  -4  -2   8     5107.38     4701.10    115.98 o 
  -3  -2   8     2017.36     2100.73     70.73 o 
  -2  -2   8     1237.52     1202.64     53.88 o 
  -1  -2   8     4081.58     4199.18    149.80 o 
   0  -2   8     6796.16     6760.95    165.33 o 
   1  -2   8     6018.09     6271.84    130.10 o 
   2  -2   8      768.84      788.71     51.79 o 
   3  -2   8      869.54      796.21     73.67 o 
   4  -2   8      294.77      354.88     56.49 o 
   5  -2   8      574.55      479.12     54.36 o 
   6  -2   8     1070.07     1040.28     75.61 o 
   7  -2   8      160.36      235.83     60.71 o 
   8  -2   8      195.12      222.22     55.92 o 
   9  -2   8      506.02      419.64     66.92 o 
  10  -2   8      495.11      635.65     79.86 o 
  11  -2   8      120.91       20.31     56.30 o 
  12  -2   8      248.56      241.09     71.55 o 
 -11  -1   8        3.19       37.35     99.97 o 
 -10  -1   8      837.93     1042.82    165.07 o 
  -9  -1   8      475.66      479.78     97.85 o 
  -8  -1   8     1205.18     1311.62    122.92 o 
  -7  -1   8     1592.28     1450.40    122.73 o 
  -6  -1   8        2.80        9.58     49.63 o 
  -5  -1   8      165.36      197.53     38.42 o 
  -4  -1   8      740.57      804.01     52.30 o 
  -3  -1   8      963.14      985.67     62.44 o 
  -2  -1   8     1057.94     1031.70     45.45 o 
  -1  -1   8       68.53      113.97     44.44 o 
   0  -1   8     1123.13     1010.26     48.43 o 
   1  -1   8      160.19       98.98     26.32 o 
   2  -1   8     1841.76     2063.21     69.13 o 
   3  -1   8      681.94      741.31     50.58 o 
   4  -1   8     2042.51     2157.47    102.44 o 
   5  -1   8     2496.36     2396.12    111.55 o 
   6  -1   8     1357.91     1511.25     88.14 o 
   7  -1   8      933.74      947.29     75.06 o 
   8  -1   8      788.05      827.38    109.66 o 
   9  -1   8     1648.54     1691.07    105.01 o 
  10  -1   8     1669.13     1928.96    118.44 o 
  11  -1   8      289.52      272.01     66.06 o 
  12  -1   8       21.06       84.19     60.71 o 
 -11   0   8      191.63      137.40    121.32 o 
 -10   0   8      653.55      372.54    201.45 o 
  -9   0   8      249.54      249.88     81.03 o 
  -8   0   8        5.79      -10.28     56.40 o 
  -7   0   8      453.20      453.62     81.95 o 
  -6   0   8      322.68      168.73     60.56 o 
  -5   0   8      297.02      236.87     64.96 o 
  -4   0   8      682.18      791.63     50.52 o 
  -3   0   8     4518.47     5127.56    109.92 o 
  -2   0   8     1507.83     1529.30    129.01 o 
  -1   0   8     8961.39     8425.71    213.46 o 
   0   0   8      120.99      107.92     22.35 o 
   1   0   8       66.60       43.52     23.54 o 
   2   0   8     1085.38     1030.21     52.28 o 
   3   0   8     7289.70     7415.73    147.61 o 
   4   0   8     3991.28     4019.53    106.02 o 
   5   0   8        8.34       64.62     33.50 o 
   6   0   8     3397.13     3495.62    110.21 o 
   7   0   8      155.40      148.09     45.84 o 
   8   0   8      278.99      212.78     53.46 o 
   9   0   8     1768.96     1789.95    142.12 o 
  10   0   8        0.06       14.54     47.83 o 
  11   0   8      611.29      438.22    114.29 o 
  12   0   8       89.70       62.92     57.82 o 
  13   0   8       12.12      -28.27     76.11 o 
 -11   1   8       16.21       54.82     80.62 o 
 -10   1   8      266.67      233.37     85.30 o 
  -9   1   8      640.58      801.34    292.41 o 
  -8   1   8       86.74       63.32     61.94 o 
  -7   1   8     4834.24     4812.66    197.56 o 
  -6   1   8     1128.29      822.22     92.56 o 
  -5   1   8      705.36      763.95     93.12 o 
  -4   1   8       15.91      -32.90     25.31 o 
  -3   1   8      597.64      649.87     76.48 o 
  -2   1   8    17920.38    17523.33    379.55 o 
  -1   1   8      134.25      102.36     38.90 o 
   0   1   8      448.71      557.72    121.99 o 
   1   1   8     4980.36     5341.62    108.03 o 
   2   1   8     1952.08     2250.30    104.30 o 
   3   1   8     5182.97     4933.29    111.97 o 
   4   1   8      121.03      107.98     31.08 o 
   5   1   8      973.97     1047.75     62.87 o 
   6   1   8       11.91       -3.05     32.52 o 
   7   1   8        4.57       30.90     46.30 o 
   8   1   8       29.35        1.62     42.09 o 
   9   1   8      102.19      111.50     47.55 o 
  10   1   8     1254.26     1377.18     97.19 o 
  11   1   8      499.62      421.51     69.12 o 
  12   1   8       68.84       -7.01     59.31 o 
  13   1   8       23.87       23.05     73.43 o 
 -10   2   8       26.95       -9.27     75.44 o 
  -9   2   8      199.67      238.36     84.35 o 
  -8   2   8      151.81      116.98     70.54 o 
  -7   2   8      537.74      654.69     96.62 o 
  -6   2   8      707.96      610.67     86.66 o 
  -5   2   8     4324.65     4163.65    280.79 o 
  -4   2   8      700.29      601.74     90.41 o 
  -3   2   8      262.04      245.58     30.07 o 
  -2   2   8       31.18       71.28     42.60 o 
  -1   2   8       13.64       39.45     37.88 o 
   0   2   8     9961.71     9706.74    230.97 o 
   1   2   8     1922.88     2189.83     69.74 o 
   2   2   8        1.16       12.62     22.24 o 
   3   2   8     1018.42     1162.90     54.71 o 
   4   2   8       69.67       38.93     30.36 o 
   5   2   8    13844.08    13758.23    242.45 o 
   6   2   8       15.04       22.08     40.70 o 
   7   2   8     1377.53     1389.39     78.03 o 
   8   2   8      721.86      595.31     62.18 o 
   9   2   8      313.41      339.57     57.45 o 
  10   2   8      405.50      473.14     66.88 o 
  11   2   8      147.52      250.99     58.95 o 
  12   2   8        0.06      -58.40    118.08 o 
  13   2   8        4.75      -56.50     70.20 o 
 -10   3   8       57.01       23.11     75.48 o 
  -9   3   8       11.87       15.93     69.00 o 
  -8   3   8      487.79      576.54     97.77 o 
  -7   3   8     2239.52     2122.95    154.45 o 
  -6   3   8      585.66      755.69     93.55 o 
  -5   3   8      354.34      316.66    112.12 o 
  -4   3   8      514.54      528.84     59.38 o 
  -3   3   8     3204.82     3157.51     87.33 o 
  -2   3   8      980.86      917.61     43.44 o 
  -1   3   8     3689.95     3400.86    125.03 o 
   0   3   8     2616.72     2507.46     61.10 o 
   1   3   8     1046.60      941.20     51.00 o 
   2   3   8     2838.80     2807.47     78.26 o 
   3   3   8      175.87      151.67     28.39 o 
   4   3   8     1685.28     1341.72     60.65 o 
   5   3   8      106.77      155.06     31.97 o 
   6   3   8     1483.09     1660.03     72.97 o 
   7   3   8     4053.84     4154.25    155.29 o 
   8   3   8       98.13      118.84     42.30 o 
   9   3   8     1527.43     1612.15     95.10 o 
  10   3   8      206.74      146.46     49.83 o 
  11   3   8       24.26       61.92    104.69 o 
  12   3   8      338.24      353.79     93.81 o 
  13   3   8       39.92        1.66     75.52 o 
  14   3   8      125.53      239.53    104.34 o 
 -10   4   8       14.97       39.27     79.10 o 
  -9   4   8        7.31        4.75     73.19 o 
  -8   4   8      145.05      219.91     77.50 o 
  -7   4   8      178.34      313.38    155.54 o 
  -6   4   8        0.26       39.71     59.81 o 
  -5   4   8     2275.76     2443.73    142.53 o 
  -4   4   8       40.15       62.46     31.97 o 
  -3   4   8      124.18      164.62     34.01 o 
  -2   4   8     2977.19     2787.08     79.77 o 
  -1   4   8      354.26      422.56     42.37 o 
   0   4   8      657.51      472.52     56.41 o 
   1   4   8     5843.10     5746.12    134.45 o 
   2   4   8       10.44        3.67     23.23 o 
   3   4   8     1383.81     1275.85     54.00 o 
   4   4   8     1420.93     1467.45     68.61 o 
   5   4   8      346.45      251.55     33.29 o 
   6   4   8     1686.95     1659.90     74.74 o 
   7   4   8     1687.07     1681.21     75.82 o 
   8   4   8     1313.11     1505.14     77.63 o 
   9   4   8     4521.60     4783.27    139.73 o 
  10   4   8      153.60      210.58     76.31 o 
  11   4   8     4276.66     4272.88    355.74 o 
  12   4   8      388.81      385.39    119.31 o 
  13   4   8      259.61      312.63     94.01 o 
  14   4   8       81.48      142.44     88.19 o 
  -9   5   8      475.51      421.59    152.59 o 
  -8   5   8      101.31       63.96     69.19 o 
  -7   5   8       43.09        3.20     60.99 o 
  -6   5   8      361.24      424.63     81.37 o 
  -5   5   8     2954.75     3065.55    150.81 o 
  -4   5   8       96.25       52.56     34.02 o 
  -3   5   8      115.48      117.08     34.83 o 
  -2   5   8        4.76      -22.69     24.16 o 
  -1   5   8    12188.54    11672.03    279.74 o 
   0   5   8     8246.85     7984.19    154.10 o 
   1   5   8       98.37       86.76     39.48 o 
   2   5   8     1978.11     2200.65    118.93 o 
   3   5   8      800.16      869.58     46.60 o 
   4   5   8     4619.33     4130.68     94.92 o 
   5   5   8     6199.32     5493.17    130.29 o 
   6   5   8     1122.35     1162.82     92.21 o 
   7   5   8      533.10      616.96     74.92 o 
   8   5   8       29.23       59.04     33.56 o 
   9   5   8     8049.08     8301.45    253.90 o 
  10   5   8     3888.30     3822.51    180.26 o 
  11   5   8      139.94      115.68     72.64 o 
  12   5   8      119.68      122.56     74.10 o 
  13   5   8        0.46       43.30     89.36 o 
  14   5   8      112.95      208.79     95.67 o 
  -9   6   8      113.64      169.71    118.24 o 
  -8   6   8       30.98      -48.33    150.71 o 
  -7   6   8       63.06       55.60     92.14 o 
  -6   6   8     1567.00     1438.09    132.25 o 
  -5   6   8       81.12      109.94     73.60 o 
  -4   6   8      117.44      105.82     39.72 o 
  -3   6   8     2708.25     2705.83    103.10 o 
  -2   6   8       69.74       49.23     47.20 o 
  -1   6   8     1847.27     1607.43     67.99 o 
   0   6   8     2496.55     2438.70     77.51 o 
   1   6   8     1677.71     1523.78     69.21 o 
   2   6   8     2872.77     2845.20     80.89 o 
   3   6   8      373.38      474.00     37.60 o 
   4   6   8     2328.99     2085.57     62.01 o 
   5   6   8     3666.90     3626.69    130.49 o 
   6   6   8     1180.66     1212.35     92.77 o 
   7   6   8     1535.68     1416.47    116.78 o 
   8   6   8      254.76      211.65     64.03 o 
   9   6   8     2504.96     2480.33    278.52 o 
  10   6   8       18.89      -79.38     54.12 o 
  11   6   8      526.00      615.10    146.23 o 
  12   6   8        1.79      -88.66     97.92 o 
  13   6   8      369.25      432.19    295.40 o 
  14   6   8      201.94      141.44     84.28 o 
  -9   7   8      216.92      166.86     88.25 o 
  -8   7   8      161.98      201.58     85.85 o 
  -7   7   8       14.91      -13.98     68.65 o 
  -6   7   8      853.13      852.42    288.45 o 
  -5   7   8        1.28       52.13     60.52 o 
  -4   7   8       67.09       95.26     42.80 o 
  -3   7   8     2097.52     2040.59     89.28 o 
  -2   7   8      202.30      200.17     41.31 o 
  -1   7   8     2026.75     2012.08     78.41 o 
   0   7   8     1349.13     1493.89     67.65 o 
   1   7   8       73.44       -3.71     34.49 o 
   2   7   8      203.52      158.01     31.25 o 
   3   7   8      506.54      557.65     49.25 o 
   4   7   8      385.55      510.44     33.56 o 
   5   7   8      434.24      461.43     63.16 o 
   6   7   8       73.70       39.66     44.84 o 
   7   7   8      265.16      340.64     61.85 o 
   8   7   8      497.38      654.25     86.61 o 
   9   7   8      206.53      222.85     69.91 o 
  10   7   8      144.79       84.21     67.78 o 
  11   7   8     1970.46     1873.77    152.35 o 
  12   7   8      826.92     1078.45    126.05 o 
  13   7   8       96.70       99.75    119.71 o 
  14   7   8        0.32       10.55     77.46 o 
  -8   8   8      150.77       29.17     78.78 o 
  -7   8   8       62.10       86.06     77.54 o 
  -6   8   8       52.37       18.32     65.82 o 
  -5   8   8      254.58      150.99     68.06 o 
  -4   8   8        6.96      -44.98     37.87 o 
  -3   8   8      548.26      749.93    103.13 o 
  -2   8   8        4.01       -1.85     33.60 o 
  -1   8   8      968.03      998.06     97.30 o 
   0   8   8      551.77      606.99     53.73 o 
   1   8   8       23.21       -7.64     33.24 o 
   2   8   8     2312.98     2281.02     75.97 o 
   3   8   8       12.20       20.62     24.27 o 
   4   8   8      509.78      539.57     35.50 o 
   5   8   8       23.12       36.52     58.14 o 
   6   8   8       38.83       43.47     46.69 o 
   7   8   8     1657.65     1600.89    114.05 o 
   8   8   8       43.94      -25.27     50.87 o 
   9   8   8       19.20        9.53     58.93 o 
  10   8   8        4.04        1.65     61.89 o 
  11   8   8      661.02      770.18    111.17 o 
  12   8   8        6.94       36.61     72.35 o 
  13   8   8        0.28      -38.19    101.54 o 
  14   8   8       82.55       90.11     80.04 o 
  -7   9   8        3.20      -48.74    220.38 o 
  -6   9   8      841.39      762.21    111.89 o 
  -5   9   8        7.59      -30.13     59.61 o 
  -4   9   8        2.16       43.85     43.92 o 
  -3   9   8      687.03      794.70     72.00 o 
  -2   9   8        5.61      -33.25     41.52 o 
  -1   9   8      711.90      838.35     83.00 o 
   0   9   8     2002.04     1901.96    112.33 o 
   1   9   8     1052.00     1044.58     66.79 o 
   2   9   8      848.84      803.87    122.76 o 
   3   9   8     1553.76     1465.23     66.68 o 
   4   9   8      122.90       36.22     91.36 o 
   5   9   8      677.03      790.21     80.30 o 
   6   9   8      440.43      407.98     80.71 o 
   7   9   8      182.72      132.35     56.30 o 
   8   9   8      182.41      203.76     65.27 o 
   9   9   8      170.54       62.13    141.81 o 
  10   9   8       81.60      114.04    138.71 o 
  11   9   8      801.26      589.38    100.98 o 
  12   9   8       61.96      137.02     77.56 o 
  13   9   8        6.55      130.82     80.13 o 
  14   9   8       51.68        5.11     77.76 o 
  -7  10   8       14.10       84.81    127.96 o 
  -6  10   8       17.53      126.25     77.01 o 
  -5  10   8      246.80      189.96     76.63 o 
  -4  10   8       39.93       17.15     46.06 o 
  -3  10   8        3.84        8.47     51.29 o 
  -2  10   8     1362.67     1474.93    235.53 o 
  -1  10   8      130.61      112.66    156.97 o 
   0  10   8       49.44       33.49     42.89 o 
   1  10   8      703.15      556.78    169.62 o 
   2  10   8      170.64      194.94     51.90 o 
   3  10   8      191.16      164.55     35.50 o 
   4  10   8     1669.56     1760.60    104.80 o 
   5  10   8      557.18      584.68     76.14 o 
   6  10   8     6686.48     6903.47    210.33 o 
   7  10   8      263.00      425.02     72.23 o 
   8  10   8      473.19      512.95     82.91 o 
   9  10   8      632.24      787.64     99.58 o 
  10  10   8       82.07       70.16     69.46 o 
  11  10   8      882.47      776.75    106.59 o 
  12  10   8      430.54      475.01    102.10 o 
  13  10   8      533.54      503.21    198.61 o 
  14  10   8       54.77       56.81     86.24 o 
  -6  11   8      364.18      503.28    101.62 o 
  -5  11   8      850.21      929.36    120.36 o 
  -4  11   8     3967.60     4088.07    175.93 o 
  -3  11   8      285.21      413.76     79.51 o 
  -2  11   8      331.80      346.98     58.01 o 
  -1  11   8        8.61      -11.85     42.93 o 
   0  11   8     1591.04     1837.35    110.34 o 
   1  11   8     2565.38     2409.95     94.55 o 
   2  11   8      330.24      354.79     64.15 o 
   3  11   8     6184.27     5973.12    190.33 o 
   4  11   8      895.28      879.59     85.49 o 
   5  11   8       71.42       36.10     49.09 o 
   6  11   8     2785.49     2772.98    134.21 o 
   7  11   8      790.93      743.50    109.01 o 
   8  11   8      179.23      252.29    124.71 o 
   9  11   8       56.92        6.09     58.63 o 
  10  11   8       12.05      -21.43     85.66 o 
  11  11   8      973.82      950.42    179.79 o 
  12  11   8      286.46      186.94    167.12 o 
  13  11   8      234.09      300.71    101.06 o 
  14  11   8        1.00      -71.89     81.69 o 
  -5  12   8      105.95      152.04     83.10 o 
  -4  12   8       17.21        1.70    114.60 o 
  -3  12   8       45.44       -2.58     49.88 o 
  -2  12   8       83.53      147.78     54.43 o 
  -1  12   8      615.38      745.38     75.03 o 
   0  12   8       20.06       -5.43     50.66 o 
   1  12   8      138.40       87.55     49.98 o 
   2  12   8        8.09       28.17     36.51 o 
   3  12   8     3680.73     3757.64    150.95 o 
   4  12   8        5.98      -51.84     49.06 o 
   5  12   8     1165.04     1209.63    105.23 o 
   6  12   8      762.76      731.53    139.49 o 
   7  12   8      576.02      737.56     92.65 o 
   8  12   8      635.59      757.52     97.47 o 
   9  12   8      236.33      296.04     79.86 o 
  10  12   8     1863.65     2102.62    158.28 o 
  11  12   8      584.64      584.31    105.54 o 
  12  12   8        4.94      110.18     90.06 o 
  13  12   8      401.33      496.09    203.74 o 
  -4  13   8       50.96      445.05    151.99 o 
  -3  13   8      847.55      977.09    107.71 o 
  -2  13   8     2040.20     2428.13    147.62 o 
  -1  13   8      922.44      880.24     98.05 o 
   0  13   8       80.86      102.47     46.22 o 
   1  13   8       53.18      185.50     48.34 o 
   2  13   8      545.08      613.25     79.44 o 
   3  13   8      293.09      305.74     66.66 o 
   4  13   8     1264.66     1275.28    139.19 o 
   5  13   8      659.26      680.24    178.74 o 
   6  13   8       46.41      101.98     60.53 o 
   7  13   8      554.06      605.41     88.97 o 
   8  13   8      742.00      750.62    185.53 o 
   9  13   8     1046.49      973.56    113.06 o 
  10  13   8      412.93      395.60     88.32 o 
  11  13   8       79.35      156.27    142.03 o 
  12  13   8       83.38       -7.76     70.43 o 
  13  13   8      831.67      871.23    136.02 o 
  -3  14   8       10.83      -32.05     65.52 o 
  -2  14   8        3.37        9.43     60.57 o 
  -1  14   8      887.31      578.34    112.54 o 
   0  14   8      186.12      109.51     64.63 o 
   1  14   8     1765.06     1811.07    299.94 o 
   2  14   8      224.21      300.32     87.48 o 
   3  14   8       67.09       39.06     52.91 o 
   4  14   8       53.73        3.49     53.02 o 
   5  14   8      470.99      476.78     80.88 o 
   6  14   8      475.02      463.45     81.35 o 
   7  14   8      126.37      209.60     71.56 o 
   8  14   8      193.61       57.13    131.41 o 
   9  14   8     1350.52     1402.57    131.46 o 
  10  14   8      410.50      411.22     94.82 o 
  11  14   8      123.47      135.78     76.85 o 
  12  14   8        2.49      -97.23     72.08 o 
  13  14   8       37.12       35.83     82.95 o 
  -2  15   8       22.45       71.25     67.27 o 
  -1  15   8       20.43       56.50     84.17 o 
   0  15   8      304.20      478.18    126.19 o 
   1  15   8       40.20       88.78     86.29 o 
   2  15   8       18.16      -69.74     75.35 o 
   3  15   8      107.79      144.39     91.19 o 
   4  15   8      206.54       34.38     89.04 o 
   5  15   8       14.18       86.64     93.68 o 
   6  15   8      443.64      342.20     79.74 o 
   7  15   8      446.77      513.44     89.20 o 
   8  15   8      963.05     1067.18    117.73 o 
   9  15   8     1109.81     1213.97    254.02 o 
  10  15   8        6.03       76.14    127.59 o 
  11  15   8      166.57      188.54     87.59 o 
  12  15   8      384.19      498.92    107.09 o 
   0  16   8      237.63      154.18    100.25 o 
   1  16   8       80.57      -72.30     75.96 o 
   2  16   8      869.65      718.71    141.58 o 
   3  16   8       20.63       79.84     87.46 o 
   4  16   8      439.66      352.69    126.71 o 
   5  16   8        1.20        2.16     92.29 o 
   6  16   8       36.99       -5.49     93.76 o 
   7  16   8      745.69      796.37    155.30 o 
   8  16   8      108.53       47.33     89.68 o 
   9  16   8       14.79      -10.86     93.61 o 
  10  16   8      127.90      -11.92     89.36 o 
  11  16   8      319.95      255.42    126.21 o 
   1  17   8      133.07       59.26    105.71 o 
   2  17   8       46.51      -64.40     82.18 o 
   3  17   8       50.97      -12.93     95.98 o 
   4  17   8      278.58      221.86    109.67 o 
   5  17   8      198.30      257.85    112.60 o 
   6  17   8        5.52      -36.31     91.76 o 
   7  17   8       27.39      -11.40     91.60 o 
   8  17   8      147.27      -56.02     90.57 o 
   9  17   8      388.56      419.04    141.34 o 
  10  17   8      101.01       43.23    109.91 o 
   3  18   8        5.17      -26.19     96.63 o 
   4  18   8      185.73      -70.12     93.87 o 
   5  18   8      495.48      295.75    119.54 o 
   6  18   8      286.73       69.07    108.97 o 
   7  18   8        0.33     -117.09     87.72 o 
   8  18   8      286.61       84.15    108.95 o 
  -3 -14   9      121.12      160.46     95.15 o 
  -2 -14   9      877.25     1050.16    134.38 o 
  -1 -14   9     1210.37     1379.85    224.22 o 
  -6 -13   9       67.71      147.25    133.58 o 
  -5 -13   9      179.13      225.57    138.80 o 
  -4 -13   9     1252.71     1375.12    143.72 o 
  -3 -13   9      572.49      381.22    101.69 o 
  -2 -13   9        0.43      -28.78     74.73 o 
  -1 -13   9        6.71      -62.93    161.60 o 
   0 -13   9        2.24      -73.03     59.78 o 
   1 -13   9      640.96      700.23    228.99 o 
   2 -13   9      427.86      465.51    103.16 o 
  -7 -12   9     1070.31     1000.01    195.11 o 
  -6 -12   9        3.46       -5.74    108.78 o 
  -5 -12   9      122.42      103.85     78.86 o 
  -4 -12   9      503.31      528.20    178.38 o 
  -3 -12   9        0.86       34.32     74.71 o 
  -2 -12   9       65.00       92.98    112.29 o 
  -1 -12   9     1121.13     1126.86    127.10 o 
   0 -12   9       12.20      -77.57    102.80 o 
   1 -12   9      164.37      175.82     78.17 o 
   2 -12   9       14.71       -0.63     73.17 o 
   3 -12   9       44.80       99.43     83.17 o 
   4 -12   9       59.56      184.54     83.95 o 
  -8 -11   9       53.36       23.35    116.90 o 
  -7 -11   9       30.30       62.13    123.35 o 
  -6 -11   9      251.08      174.20    126.50 o 
  -5 -11   9      231.55      165.75    176.29 o 
  -4 -11   9        8.56       -2.00     67.06 o 
  -3 -11   9      319.17      393.39     88.07 o 
  -2 -11   9     1331.84     1614.54    137.52 o 
  -1 -11   9      489.70      387.68    134.46 o 
   0 -11   9      445.45      546.42    152.97 o 
   1 -11   9       96.15      153.93     72.18 o 
   2 -11   9       69.29      100.26     73.58 o 
   3 -11   9      634.73      641.48    103.21 o 
   4 -11   9      174.74      225.59    142.74 o 
   5 -11   9      313.69      281.04     93.64 o 
  -9 -10   9       50.95      -39.24    112.98 o 
  -8 -10   9       29.21      -38.72    110.05 o 
  -7 -10   9      540.32      416.18    140.76 o 
  -6 -10   9      178.02      209.23    136.39 o 
  -5 -10   9       98.43      160.07     76.54 o 
  -4 -10   9       49.65       -4.60     62.97 o 
  -3 -10   9       11.57        6.01     65.67 o 
  -2 -10   9      745.10      818.08    112.91 o 
  -1 -10   9      557.57      551.14     92.84 o 
   0 -10   9        1.92      -65.33     93.95 o 
   1 -10   9       20.09       46.69     63.53 o 
   2 -10   9      157.16      145.38    103.29 o 
   3 -10   9      385.96      278.50    130.63 o 
   4 -10   9      159.98      119.19     76.61 o 
   5 -10   9      847.32      760.37    115.81 o 
   6 -10   9      296.45      420.14    102.22 o 
  -9  -9   9       66.39       89.95    117.34 o 
  -8  -9   9        9.08       81.84    103.04 o 
  -7  -9   9     1227.22     1115.78    178.69 o 
  -6  -9   9       26.34     -135.59     90.40 o 
  -5  -9   9      351.43      452.54     84.63 o 
  -4  -9   9       31.87       60.44     84.62 o 
  -3  -9   9      619.82      658.21     91.48 o 
  -2  -9   9      691.55      657.66     89.59 o 
  -1  -9   9       66.29       83.28     64.61 o 
   0  -9   9     2931.13     2221.58    225.82 o 
   1  -9   9      192.37      213.37     69.72 o 
   2  -9   9       17.76       89.67     64.80 o 
   3  -9   9       53.47      103.11     92.18 o 
   4  -9   9     1359.92     1320.79    156.39 o 
   5  -9   9     1538.43     1657.77    148.10 o 
   6  -9   9       14.36      -57.46     63.30 o 
   7  -9   9       21.23      -34.96     69.59 o 
 -10  -8   9        0.85       35.00    115.60 o 
  -9  -8   9        7.30        8.57    105.52 o 
  -8  -8   9      949.73      703.16    153.18 o 
  -7  -8   9      736.08      876.80    163.32 o 
  -6  -8   9      661.68      846.23    153.17 o 
  -5  -8   9      414.12      266.69    112.06 o 
  -4  -8   9      125.87      146.77     63.94 o 
  -3  -8   9      100.86       85.14     61.35 o 
  -2  -8   9      873.81      808.84     92.06 o 
  -1  -8   9     2303.60     2599.48    141.26 o 
   0  -8   9     1276.99     1283.27    128.86 o 
   1  -8   9       42.28       12.31     54.05 o 
   2  -8   9      115.03      116.12     71.73 o 
   3  -8   9       18.47       40.61     63.32 o 
   4  -8   9       57.82       64.50     63.47 o 
   5  -8   9      198.03      320.85     85.82 o 
   6  -8   9      234.87      104.88     72.90 o 
   7  -8   9      429.34      330.45     98.71 o 
   8  -8   9        2.76       70.50     89.64 o 
 -10  -7   9       84.75       91.70    138.27 o 
  -9  -7   9       76.54       29.11     77.32 o 
  -8  -7   9        1.19     -120.42     85.80 o 
  -7  -7   9      721.40      857.74    152.70 o 
  -6  -7   9        0.17      -96.40     77.03 o 
  -5  -7   9     1450.21     1299.67    174.30 o 
  -4  -7   9        8.79       37.22     52.57 o 
  -3  -7   9       19.54      -11.18     47.69 o 
  -2  -7   9     1412.15     1433.65    108.39 o 
  -1  -7   9     2416.43     2068.01    188.34 o 
   0  -7   9       69.31      155.87     59.50 o 
   1  -7   9       40.97       63.73     52.80 o 
   2  -7   9     3267.61     3087.92    224.84 o 
   3  -7   9     2048.40     2010.79    262.35 o 
   4  -7   9        3.11       32.89     55.18 o 
   5  -7   9       49.28       25.06     56.17 o 
   6  -7   9     1029.58      979.06    140.79 o 
   7  -7   9     1159.30     1124.82    126.49 o 
   8  -7   9     1351.88     1239.96    144.19 o 
   9  -7   9        3.88      -59.60    113.85 o 
 -10  -6   9      791.11      919.69    121.58 o 
  -9  -6   9      115.95       59.51     71.16 o 
  -8  -6   9      401.96      416.42     84.42 o 
  -7  -6   9       25.54       80.57     60.92 o 
  -6  -6   9     2340.06     2192.79    131.81 o 
  -5  -6   9     2573.63     2712.29    170.31 o 
  -4  -6   9       96.19       91.55     41.03 o 
  -3  -6   9     2255.78     2531.02    120.51 o 
  -2  -6   9      351.05      221.14     58.91 o 
  -1  -6   9      310.90      317.69     61.19 o 
   0  -6   9     2952.62     3306.94    221.50 o 
   1  -6   9      745.94      651.31     95.17 o 
   2  -6   9     1627.48     1882.82    164.13 o 
   3  -6   9     3722.25     3546.66    156.85 o 
   4  -6   9      174.81      151.17     63.88 o 
   5  -6   9     4336.82     4576.01    186.80 o 
   6  -6   9      859.24      747.86    135.21 o 
   7  -6   9       81.25       40.06     64.76 o 
   8  -6   9      545.91      472.05     93.33 o 
   9  -6   9      641.09      642.76    108.13 o 
  10  -6   9       30.75       11.63     75.50 o 
 -10  -5   9      389.35      306.88     91.55 o 
  -9  -5   9      942.18     1099.02    132.47 o 
  -8  -5   9        8.00       29.81     63.44 o 
  -7  -5   9        6.28        6.35     57.39 o 
  -6  -5   9     1335.72     1292.29    114.94 o 
  -5  -5   9     1194.40     1208.17    103.86 o 
  -4  -5   9     2472.50     2636.02     95.33 o 
  -3  -5   9     1323.69     1318.14     73.68 o 
  -2  -5   9      892.80      909.43     60.61 o 
  -1  -5   9      495.39      476.45     45.96 o 
   0  -5   9     1321.81     1497.92    165.31 o 
   1  -5   9      945.81     1016.77    135.92 o 
   2  -5   9       66.49       65.33     48.16 o 
   3  -5   9       33.68       39.55     59.30 o 
   4  -5   9      769.72      851.62     91.31 o 
   5  -5   9      471.19      298.74     70.13 o 
   6  -5   9      789.22      861.33    102.13 o 
   7  -5   9       19.72      -56.40     54.96 o 
   8  -5   9       37.67       16.07     69.82 o 
   9  -5   9     1526.44     1563.60    144.93 o 
  10  -5   9        2.44      -62.42     85.38 o 
 -11  -4   9      342.87      380.07     99.94 o 
 -10  -4   9        0.13       41.94     69.31 o 
  -9  -4   9      213.96      123.22     69.99 o 
  -8  -4   9       47.46       27.04     62.99 o 
  -7  -4   9       23.95       13.89     58.82 o 
  -6  -4   9      159.09      198.10     64.53 o 
  -5  -4   9     3234.84     3285.04    216.68 o 
  -4  -4   9     1789.54     1909.73     80.70 o 
  -3  -4   9     3581.10     3621.73    147.60 o 
  -2  -4   9     1370.17     1547.49     70.96 o 
  -1  -4   9        4.06      -40.41     26.94 o 
   0  -4   9     1126.31      971.30     57.98 o 
   1  -4   9     2123.84     2193.20     77.98 o 
   2  -4   9       10.12      -37.30     28.69 o 
   3  -4   9     2111.61     2254.17     87.35 o 
   4  -4   9        6.22       54.18     38.70 o 
   5  -4   9       75.06       71.41     57.23 o 
   6  -4   9      512.39      598.50     67.49 o 
   7  -4   9     1920.90     1841.72    105.79 o 
   8  -4   9      280.90      283.21     62.19 o 
   9  -4   9       17.77      -37.11     61.90 o 
  10  -4   9        0.67      -34.15     66.99 o 
  11  -4   9     1169.12     1367.65    327.57 o 
 -11  -3   9       66.30       32.89     80.17 o 
 -10  -3   9      612.20      664.54    121.59 o 
  -9  -3   9      143.01      110.71     72.64 o 
  -8  -3   9      102.65       72.74     62.64 o 
  -7  -3   9       24.16       69.52     71.30 o 
  -6  -3   9      518.07      540.16     82.05 o 
  -5  -3   9      413.76      431.88     72.94 o 
  -4  -3   9      989.37      744.16     83.39 o 
  -3  -3   9      192.75      259.09     37.63 o 
  -2  -3   9      446.82      495.89     64.44 o 
  -1  -3   9     2518.79     2691.75     83.07 o 
   0  -3   9     1287.10     1161.45     56.82 o 
   1  -3   9      127.70      174.67     36.64 o 
   2  -3   9     2371.09     2421.26    141.56 o 
   3  -3   9     2282.34     2203.15     82.61 o 
   4  -3   9     1993.17     2381.69     90.67 o 
   5  -3   9     1461.17     1395.28     83.69 o 
   6  -3   9     1055.70     1072.48     80.39 o 
   7  -3   9      177.33      147.60     53.28 o 
   8  -3   9       96.73       37.94     49.49 o 
   9  -3   9      810.63      806.98    102.59 o 
  10  -3   9      626.80      760.72    126.74 o 
  11  -3   9        0.96       76.98     61.64 o 
 -11  -2   9      206.82      396.47     99.71 o 
 -10  -2   9       25.33       63.86     70.69 o 
  -9  -2   9       71.73      149.53     74.48 o 
  -8  -2   9      422.37      498.96     91.22 o 
  -7  -2   9      197.51      228.02     68.83 o 
  -6  -2   9     1489.90     1546.82    188.54 o 
  -5  -2   9      395.31      472.51     72.90 o 
  -4  -2   9      271.05      270.73     60.44 o 
  -3  -2   9     1081.36     1112.35     56.24 o 
  -2  -2   9      720.81      683.73     55.84 o 
  -1  -2   9     1080.75     1124.66     82.17 o 
   0  -2   9       94.73       66.34     32.76 o 
   1  -2   9     2678.93     2678.29     82.14 o 
   2  -2   9      403.66      362.89     41.45 o 
   3  -2   9       56.45       62.66     29.99 o 
   4  -2   9     3216.85     3151.74    100.22 o 
   5  -2   9      498.50      466.12     54.85 o 
   6  -2   9     1670.54     1616.41     92.66 o 
   7  -2   9      454.43      460.41     63.00 o 
   8  -2   9      206.02      126.92     89.45 o 
   9  -2   9     2318.85     2479.22    123.32 o 
  10  -2   9      122.36      123.84     57.39 o 
  11  -2   9      734.00      840.70     94.18 o 
  12  -2   9      194.23      259.15     72.73 o 
 -11  -1   9      212.44      200.88    151.16 o 
 -10  -1   9       28.68        2.78     69.38 o 
  -9  -1   9      154.02       28.31    121.02 o 
  -8  -1   9      600.70      466.46    307.58 o 
  -7  -1   9      409.98      404.00     82.48 o 
  -6  -1   9      706.71      792.68     95.51 o 
  -5  -1   9       19.56       75.79     52.86 o 
  -4  -1   9     2319.59     2014.57    110.15 o 
  -3  -1   9        4.53       19.27     22.50 o 
  -2  -1   9      266.46      307.60     32.46 o 
  -1  -1   9     3145.63     2832.78    100.03 o 
   0  -1   9      935.39      920.14     48.46 o 
   1  -1   9     4793.43     4562.69    107.09 o 
   2  -1   9      164.12      141.44     31.36 o 
   3  -1   9     1736.78     1616.91     68.27 o 
   4  -1   9      626.85      619.72     53.66 o 
   5  -1   9      153.31      183.37     41.95 o 
   6  -1   9     4245.15     4128.47    150.72 o 
   7  -1   9     1033.06      874.89     74.40 o 
   8  -1   9     1897.69     2101.77    112.63 o 
   9  -1   9     1307.27     1329.51     97.18 o 
  10  -1   9      172.84      220.40     61.41 o 
  11  -1   9      250.19      304.96     67.50 o 
  12  -1   9       60.78       43.77     59.91 o 
 -10   0   9        1.07       76.81     77.16 o 
  -9   0   9      781.79      883.21    242.49 o 
  -8   0   9       24.61       -9.09     66.98 o 
  -7   0   9      132.28      205.67    125.61 o 
  -6   0   9      200.30       97.57     98.48 o 
  -5   0   9     1291.05     1283.16    108.92 o 
  -4   0   9     1605.70     1598.61    124.74 o 
  -3   0   9     1259.59     1190.72     95.00 o 
  -2   0   9     7793.95     7735.59    214.97 o 
  -1   0   9       51.00       93.93     41.61 o 
   0   0   9        9.33       23.55     19.47 o 
   1   0   9     4360.15     4470.66    119.25 o 
   2   0   9     3254.97     3161.58    103.60 o 
   3   0   9     2311.20     2243.06     75.25 o 
   4   0   9      122.04      114.56     58.66 o 
   5   0   9      964.69     1113.09     77.77 o 
   6   0   9      919.97     1076.17     72.67 o 
   7   0   9      752.91      695.02     66.15 o 
   8   0   9        4.87      -16.59     74.28 o 
   9   0   9      557.31      651.49     73.76 o 
  10   0   9      183.64      214.40     58.76 o 
  11   0   9      481.50      495.77     75.44 o 
  12   0   9      274.63      183.85     77.34 o 
  13   0   9      336.12      241.00     93.73 o 
 -10   1   9      196.45      126.74    106.77 o 
  -9   1   9      498.75      520.82    101.58 o 
  -8   1   9     2139.29     1945.33    156.51 o 
  -7   1   9       21.55       67.87     61.02 o 
  -6   1   9      282.67      347.51    108.02 o 
  -5   1   9        2.73       -4.29     48.68 o 
  -4   1   9      524.78      651.77     76.46 o 
  -3   1   9      676.73      483.35    132.06 o 
  -2   1   9      345.55      340.52     57.37 o 
  -1   1   9       89.64      134.67     47.15 o 
   0   1   9      541.27      787.39    108.56 o 
   1   1   9        4.21      -27.91     20.24 o 
   2   1   9      103.20      117.32     28.71 o 
   3   1   9      312.16      291.48     36.44 o 
   4   1   9      251.17      260.95     48.16 o 
   5   1   9     1389.14     1330.74    103.68 o 
   6   1   9        6.38      -19.06     31.62 o 
   7   1   9       89.32      122.48     43.66 o 
   8   1   9      103.95      182.02     50.76 o 
   9   1   9     2611.04     2803.30    115.34 o 
  10   1   9     1254.24     1354.58     99.82 o 
  11   1   9       44.46       -6.49     49.67 o 
  12   1   9       12.24        0.59     70.80 o 
  13   1   9        1.96      -40.26     71.60 o 
 -10   2   9      653.04      763.64    122.76 o 
  -9   2   9       38.92       10.64     67.42 o 
  -8   2   9      115.01      119.00     72.47 o 
  -7   2   9      300.55      296.17     77.66 o 
  -6   2   9      484.97      519.67     86.07 o 
  -5   2   9       44.56       52.58     53.32 o 
  -4   2   9      849.24      807.71    117.24 o 
  -3   2   9     1124.84      998.07    102.78 o 
  -2   2   9      393.98      353.16     58.98 o 
  -1   2   9     4819.79     4525.70    151.72 o 
   0   2   9      101.13       66.07     39.94 o 
   1   2   9      157.79      118.43     23.88 o 
   2   2   9      554.22      728.04     45.39 o 
   3   2   9     2505.44     2516.49     77.25 o 
   4   2   9    13441.66    12120.47    528.93 o 
   5   2   9     1092.01     1211.79     66.19 o 
   6   2   9       30.22       16.48     50.25 o 
   7   2   9      333.05      362.21     49.73 o 
   8   2   9      329.20      330.75     53.37 o 
   9   2   9       96.42      131.19     48.48 o 
  10   2   9        1.99      -10.28     44.72 o 
  11   2   9      143.73       49.15     49.27 o 
  12   2   9        2.69      -47.86     64.05 o 
  13   2   9       36.02       23.88     72.40 o 
 -10   3   9       67.21       19.46    102.23 o 
  -9   3   9     1139.73     1075.53    130.73 o 
  -8   3   9       96.25       44.78     78.72 o 
  -7   3   9      732.11      748.05    103.67 o 
  -6   3   9     2519.15     1972.02    142.45 o 
  -5   3   9       92.27      201.55     64.95 o 
  -4   3   9      250.54      244.26     62.56 o 
  -3   3   9      954.42      898.81     86.76 o 
  -2   3   9      791.62      670.12     73.93 o 
  -1   3   9      284.67      287.33     53.42 o 
   0   3   9       14.91      -15.00     35.03 o 
   1   3   9       13.21       72.05     24.74 o 
   2   3   9     1031.92      994.74     56.18 o 
   3   3   9      169.59      205.52     32.37 o 
   4   3   9     4778.97     4605.81    109.71 o 
   5   3   9     5673.26     5416.60    125.53 o 
   6   3   9     1112.54     1206.56     68.98 o 
   7   3   9      152.19      156.55     40.55 o 
   8   3   9      370.59      434.54     54.96 o 
   9   3   9      134.04       58.96     43.86 o 
  10   3   9      810.40      836.01     79.26 o 
  11   3   9     2161.19     2256.94    164.29 o 
  12   3   9      130.28      222.02     81.59 o 
  13   3   9        8.62      -43.49     70.02 o 
  14   3   9       25.90       52.54     80.92 o 
  -9   4   9       37.32       41.79    110.54 o 
  -8   4   9      188.60      194.33     78.80 o 
  -7   4   9      467.53      418.22     89.29 o 
  -6   4   9        2.32        3.54     57.34 o 
  -5   4   9     3646.94     3701.83    168.24 o 
  -4   4   9     1067.02     1071.60    100.04 o 
  -3   4   9      451.61      324.54     62.12 o 
  -2   4   9     4300.64     4248.13    125.63 o 
  -1   4   9     1524.41     1290.52     81.97 o 
   0   4   9     2003.47     1725.21     55.43 o 
   1   4   9      224.69      233.20     35.99 o 
   2   4   9     5372.78     5451.28    117.13 o 
   3   4   9     8184.91     7938.02    153.58 o 
   4   4   9      257.22      429.54     39.62 o 
   5   4   9     9894.06    10121.89    189.41 o 
   6   4   9      840.39      927.97     58.30 o 
   7   4   9     2146.61     2113.16     82.69 o 
   8   4   9     1157.24     1173.04     73.42 o 
   9   4   9      303.04      249.72     75.41 o 
  10   4   9     1473.31     1383.49    129.42 o 
  11   4   9      114.13      256.02     79.67 o 
  12   4   9       13.08       82.05     72.67 o 
  13   4   9       61.83        1.27     75.30 o 
  14   4   9      103.98      135.83     88.61 o 
  -9   5   9       16.64       13.08     79.04 o 
  -8   5   9      642.89      499.83    104.96 o 
  -7   5   9     2447.90     2543.48    286.69 o 
  -6   5   9     1303.03     1238.64    123.36 o 
  -5   5   9      893.86      934.03    218.30 o 
  -4   5   9      549.86      409.21     74.14 o 
  -3   5   9     1510.09     1281.61    106.29 o 
  -2   5   9     3684.23     3745.11    100.23 o 
  -1   5   9      596.00      494.03     56.87 o 
   0   5   9        2.00        8.99     23.65 o 
   1   5   9     1810.95     1671.47     68.01 o 
   2   5   9     3991.52     3616.06     91.30 o 
   3   5   9      880.77      956.10     51.96 o 
   4   5   9     1625.45     1539.04     61.02 o 
   5   5   9      379.37      427.95     38.94 o 
   6   5   9      338.45      237.38     36.25 o 
   7   5   9      827.91      692.85     51.12 o 
   8   5   9     2973.05     2945.92    204.11 o 
   9   5   9      232.61      182.16     66.92 o 
  10   5   9      821.23      696.09    211.86 o 
  11   5   9      174.43      266.21     78.27 o 
  12   5   9      253.30      305.55     88.44 o 
  13   5   9      495.40      523.31    105.17 o 
  14   5   9        0.44       57.45    104.11 o 
  -9   6   9        1.71      -20.42     72.96 o 
  -8   6   9      120.94      260.06     87.06 o 
  -7   6   9      122.22      116.16     73.59 o 
  -6   6   9      123.47      162.91     73.54 o 
  -5   6   9       13.62      -15.08     54.27 o 
  -4   6   9     2499.35     2395.01    160.03 o 
  -3   6   9      584.70      657.73     60.18 o 
  -2   6   9      519.85      506.43     48.47 o 
  -1   6   9      137.96       60.00     46.10 o 
   0   6   9     1885.32     1781.53     68.84 o 
   1   6   9     4774.10     4577.75    126.22 o 
   2   6   9      158.14      175.89     31.74 o 
   3   6   9     1468.03     1588.40     79.54 o 
   4   6   9        4.47       24.30     22.51 o 
   5   6   9     4886.34     4859.75    107.44 o 
   6   6   9     2656.45     2541.38     72.04 o 
   7   6   9      158.72      237.94    128.53 o 
   8   6   9      286.39      296.13     68.71 o 
   9   6   9     1658.25     1356.08    119.82 o 
  10   6   9      456.51      450.83     86.46 o 
  11   6   9      423.21      378.53     88.07 o 
  12   6   9      885.76      786.19    114.08 o 
  13   6   9       34.03      115.66    109.02 o 
  14   6   9       72.16      131.75     87.02 o 
  -8   7   9        9.90      -33.90     69.90 o 
  -7   7   9       14.38      -27.06     70.15 o 
  -6   7   9      251.94      168.06     76.13 o 
  -5   7   9     1371.37     1317.80    122.42 o 
  -4   7   9        2.53      -49.80     50.79 o 
  -3   7   9      128.50      141.33     41.79 o 
  -2   7   9     2551.22     2836.20     97.59 o 
  -1   7   9       73.58       34.28     33.30 o 
   0   7   9    10204.23    10493.66    203.21 o 
   1   7   9       13.70       74.09     33.16 o 
   2   7   9      488.08      580.50     46.48 o 
   3   7   9     1244.20     1394.36     59.72 o 
   4   7   9      131.64      156.70     30.87 o 
   5   7   9     2898.39     2874.71    117.99 o 
   6   7   9      445.06      366.69     62.29 o 
   7   7   9       32.18      144.71     54.43 o 
   8   7   9      462.20      494.74     76.29 o 
   9   7   9     1050.94      917.19    102.42 o 
  10   7   9     2570.98     2475.90    164.26 o 
  11   7   9      392.73      411.92     90.38 o 
  12   7   9      661.35      677.03    105.46 o 
  13   7   9      875.62      864.45    124.10 o 
  14   7   9       87.53      -28.93     75.41 o 
  -8   8   9        0.96       25.63     91.73 o 
  -7   8   9       24.43       14.99     68.08 o 
  -6   8   9     1010.06      927.05    120.55 o 
  -5   8   9      144.85      228.61     73.62 o 
  -4   8   9     1067.34      951.71    104.66 o 
  -3   8   9      201.55      184.68     44.86 o 
  -2   8   9       98.84       42.76     53.84 o 
  -1   8   9      744.59      770.30     62.13 o 
   0   8   9     1044.52     1030.56    101.37 o 
   1   8   9     2303.41     2369.90     97.24 o 
   2   8   9     1093.57     1130.97     63.35 o 
   3   8   9        2.64       -2.70     33.60 o 
   4   8   9      777.80      752.84     48.09 o 
   5   8   9      609.99      539.93     68.67 o 
   6   8   9      919.55     1029.63     92.06 o 
   7   8   9     1157.48      996.43     92.86 o 
   8   8   9     1275.10     1229.71    108.25 o 
   9   8   9       10.94      -38.56     55.87 o 
  10   8   9     1510.24     1519.25    182.51 o 
  11   8   9        0.65      -40.90     62.88 o 
  12   8   9      175.95      111.00     86.76 o 
  13   8   9      274.12      510.37    103.11 o 
  14   8   9        9.27      -63.50     77.23 o 
  -7   9   9      150.89      195.38     86.85 o 
  -6   9   9       19.40      -83.71     65.15 o 
  -5   9   9      253.64      133.26     69.65 o 
  -4   9   9      241.01      222.00     91.81 o 
  -3   9   9       46.49      -20.51     90.01 o 
  -2   9   9      532.62      544.04     60.66 o 
  -1   9   9      399.52      489.41     56.67 o 
   0   9   9     2363.12     2209.78     87.78 o 
   1   9   9      371.58      449.65     63.32 o 
   2   9   9      330.93      394.05     45.29 o 
   3   9   9     1374.37     1358.84     77.88 o 
   4   9   9       24.15       41.01     41.32 o 
   5   9   9       96.47      152.29     49.49 o 
   6   9   9      307.70      251.00     62.31 o 
   7   9   9      287.20      225.13     64.20 o 
   8   9   9      274.77      279.23     66.64 o 
   9   9   9      871.63      839.61    124.76 o 
  10   9   9      130.65       -0.14    125.58 o 
  11   9   9      346.43      427.88     92.16 o 
  12   9   9      309.35      388.62    100.99 o 
  13   9   9      112.03       14.85    144.17 o 
  14   9   9        3.21      -92.78    131.35 o 
  -6  10   9        4.25      -38.62     69.70 o 
  -5  10   9      620.43      658.55    103.95 o 
  -4  10   9      113.60      126.30     70.67 o 
  -3  10   9      130.69      188.05     74.62 o 
  -2  10   9       71.65      100.04     45.24 o 
  -1  10   9      200.93      237.99     50.31 o 
   0  10   9     1706.87     1908.25    120.28 o 
   1  10   9       82.11       47.07     43.22 o 
   2  10   9     1584.14     1786.07     99.91 o 
   3  10   9      554.36      726.29     62.99 o 
   4  10   9     1886.34     1831.65    116.43 o 
   5  10   9      210.33      190.75     56.81 o 
   6  10   9        6.17        9.39     47.70 o 
   7  10   9     3252.98     3353.21    150.12 o 
   8  10   9        1.71      -67.47     51.43 o 
   9  10   9        1.84      -27.20     56.58 o 
  10  10   9      307.11      230.19     97.40 o 
  11  10   9        8.48      -12.64    181.88 o 
  12  10   9      498.86      384.96    149.58 o 
  13  10   9       50.98       81.00     82.98 o 
  14  10   9       11.32       94.90     88.26 o 
  -6  11   9      803.30     1039.48    134.83 o 
  -5  11   9      512.34      510.85    101.21 o 
  -4  11   9      184.79      257.58    135.25 o 
  -3  11   9      154.27      167.43     72.43 o 
  -2  11   9       43.70       66.03     64.69 o 
  -1  11   9      871.76      971.93     79.24 o 
   0  11   9        4.97       33.16     47.78 o 
   1  11   9       45.03       29.55     30.49 o 
   2  11   9      860.49      928.88     68.15 o 
   3  11   9        4.48       -1.31     41.68 o 
   4  11   9      572.13      586.14     74.18 o 
   5  11   9      904.10     1007.08     95.66 o 
   6  11   9      401.78      460.03    168.69 o 
   7  11   9     5553.37     5856.21    205.98 o 
   8  11   9      106.15      179.36     65.00 o 
   9  11   9       90.81      102.09     68.63 o 
  10  11   9       24.69       82.50     70.09 o 
  11  11   9      270.03       56.43     77.96 o 
  12  11   9     1612.70     1760.32    159.66 o 
  13  11   9       84.31       22.32     80.71 o 
  14  11   9      292.39      373.70    117.78 o 
  -5  12   9       10.24       85.85     83.25 o 
  -4  12   9      107.45      354.50     93.76 o 
  -3  12   9      151.74       72.69     71.29 o 
  -2  12   9      183.35      186.18     70.28 o 
  -1  12   9      533.55      391.84     75.78 o 
   0  12   9      225.72       38.59     40.39 o 
   1  12   9     6597.84     7078.91    217.91 o 
   2  12   9     4494.63     4572.04    170.62 o 
   3  12   9      435.84      416.22    107.24 o 
   4  12   9     1163.07     1151.25    115.68 o 
   5  12   9     4347.47     4422.66    304.93 o 
   6  12   9     7921.80     8647.78    255.66 o 
   7  12   9     1453.61     1663.93    130.02 o 
   8  12   9     1233.27     1454.80    127.75 o 
   9  12   9      831.82      799.83    104.25 o 
  10  12   9       84.56      143.52     75.19 o 
  11  12   9      992.04     1111.35    129.56 o 
  12  12   9      369.73      462.92    104.69 o 
  13  12   9      249.11      175.75     92.72 o 
  -4  13   9     2416.04     2618.87    188.21 o 
  -3  13   9     1184.52      962.66    125.93 o 
  -2  13   9        1.72       64.65     73.90 o 
  -1  13   9        0.57      156.01     73.39 o 
   0  13   9     1692.21     1639.65    174.16 o 
   1  13   9      772.99      856.13     99.17 o 
   2  13   9      112.11       59.02     55.74 o 
   3  13   9      410.85      444.93     73.95 o 
   4  13   9       21.97      -17.56     48.21 o 
   5  13   9      826.51      819.72     91.55 o 
   6  13   9        5.79      -53.33     51.24 o 
   7  13   9       21.15      -50.90     50.95 o 
   8  13   9     1394.65     1595.72    131.45 o 
   9  13   9        2.36      -66.59     56.88 o 
  10  13   9       56.72       28.10     65.86 o 
  11  13   9      557.17      549.90    106.70 o 
  12  13   9      216.10      306.78     96.52 o 
  13  13   9     1784.35     1689.31    366.30 o 
  -2  14   9        0.93      -41.39     82.36 o 
   0  14   9      443.24      494.64    111.39 o 
   1  14   9      132.41      149.57     63.52 o 
   2  14   9       90.12       49.46     53.00 o 
   3  14   9     2390.10     2509.42    136.20 o 
   4  14   9     1123.95     1224.05    117.17 o 
   5  14   9       56.97       12.03     53.52 o 
   6  14   9        7.89       -9.15     54.11 o 
   7  14   9     1167.73     1254.86    117.89 o 
   8  14   9      978.53      818.27    103.62 o 
   9  14   9      714.21      665.92    103.24 o 
  10  14   9       20.52       -3.79     66.63 o 
  11  14   9       52.14      149.64     85.80 o 
  12  14   9        4.32        6.26     83.57 o 
   0  15   9       76.11      124.38     96.17 o 
   1  15   9       20.56       93.32     92.64 o 
   2  15   9      141.94       95.97     90.85 o 
   3  15   9       94.63       85.50     62.87 o 
   4  15   9       39.77       62.84     70.48 o 
   5  15   9        0.00       81.01     63.45 o 
   6  15   9      324.61      380.15    136.16 o 
   7  15   9       78.57       42.84     83.67 o 
   8  15   9       21.63       43.52     74.53 o 
   9  15   9       68.39      108.58     74.24 o 
  10  15   9      158.73      164.21     84.47 o 
  11  15   9       67.44      167.24     84.44 o 
  12  15   9       42.64       98.15     82.29 o 
  -1  16   9      234.95      151.96    107.41 o 
   0  16   9      133.14      118.56     98.12 o 
   1  16   9      272.14      370.38    125.08 o 
   2  16   9     1069.60      818.55    149.70 o 
   3  16   9      524.74      463.47    129.69 o 
   4  16   9      903.97      928.77    158.32 o 
   5  16   9      334.05      290.18    115.26 o 
   6  16   9        4.42      165.89    105.58 o 
   7  16   9      205.23       82.80     96.02 o 
   8  16   9       42.07      141.44    106.92 o 
   9  16   9        1.72      -38.36     81.72 o 
  10  16   9       36.70      -81.23    110.41 o 
  11  16   9        4.46      -88.24     74.14 o 
   1  17   9        7.37      -36.63     96.00 o 
   2  17   9       14.26        9.57     93.97 o 
   3  17   9       40.05      -47.79     85.34 o 
   4  17   9       28.74      159.56    109.83 o 
   5  17   9      349.36      300.74    122.11 o 
   6  17   9       58.00       92.31    104.16 o 
   7  17   9        0.40     -101.60     76.77 o 
   8  17   9      327.12      290.70    123.52 o 
   9  17   9       44.34      -62.28     91.98 o 
  10  17   9      184.01      238.39    126.30 o 
   3  18   9      261.65      345.76    128.45 o 
   4  18   9       14.05       41.60    105.36 o 
   5  18   9       78.63     -110.74     73.82 o 
   6  18   9       75.05      111.38    115.07 o 
   7  18   9      757.49      893.82    169.48 o 
   8  18   9      264.18      486.44    147.95 o 
  -4 -13  10      140.50      250.67    142.34 o 
  -3 -13  10      450.11      573.49    190.44 o 
  -2 -13  10       65.51        9.17    100.95 o 
  -1 -13  10     2132.97     2604.57    284.08 o 
   0 -13  10      822.03      960.54    125.52 o 
   1 -13  10        3.89      197.12     88.97 o 
  -6 -12  10      433.86      455.56    169.42 o 
  -5 -12  10      148.90       60.71    130.05 o 
  -4 -12  10        0.90       -8.92    126.17 o 
  -3 -12  10        2.53      -94.88    147.68 o 
  -2 -12  10      232.52      320.30     92.12 o 
  -1 -12  10      215.99      309.80    140.29 o 
   0 -12  10        6.50       17.08     72.26 o 
   1 -12  10       29.35      124.71     76.59 o 
   2 -12  10       17.94      -69.44     70.87 o 
   3 -12  10       49.70      121.80     86.57 o 
  -7 -11  10      116.96        1.46    126.84 o 
  -6 -11  10       13.24      118.79    131.39 o 
  -5 -11  10       11.01     -133.37    109.07 o 
  -4 -11  10        6.56       93.74    116.87 o 
  -3 -11  10        1.42     -100.20     99.71 o 
  -2 -11  10       44.98      -18.25     64.96 o 
  -1 -11  10      250.24      392.81    147.12 o 
   0 -11  10      169.15      144.72     73.13 o 
   1 -11  10      502.98      473.00     94.70 o 
   2 -11  10        3.94        5.76     70.43 o 
   3 -11  10      293.15      224.22    231.15 o 
   4 -11  10       35.50       91.37     82.27 o 
  -8 -10  10        0.11       22.25    129.67 o 
  -7 -10  10      375.79      213.35    126.42 o 
  -6 -10  10        2.08      -43.87    113.11 o 
  -5 -10  10      326.00      430.86    141.67 o 
  -4 -10  10      276.32       64.05    115.85 o 
  -3 -10  10       10.77       97.54     69.90 o 
  -2 -10  10       63.35      112.76     70.24 o 
  -1 -10  10       90.37       30.81     67.96 o 
   0 -10  10      234.79      151.65     73.38 o 
   1 -10  10      440.84      512.48    108.71 o 
   2 -10  10      107.46      188.34     77.69 o 
   3 -10  10       71.66      102.43     72.23 o 
   4 -10  10     1521.06     1827.50    167.04 o 
   5 -10  10        9.71       50.87    205.25 o 
   6 -10  10      130.13       95.53     84.67 o 
  -9  -9  10       22.90        8.99    118.22 o 
  -8  -9  10       23.61       40.93    112.41 o 
  -7  -9  10        4.26       -4.49    103.23 o 
  -6  -9  10      447.55      360.46    136.17 o 
  -5  -9  10      465.99      564.04    142.25 o 
  -4  -9  10      391.58      203.51    123.01 o 
  -3  -9  10      435.20      331.70     78.27 o 
  -2  -9  10        9.26      -54.34     58.22 o 
  -1  -9  10      147.68      146.49     65.48 o 
   0  -9  10       50.74       43.58     95.07 o 
   1  -9  10       77.54       42.81     70.37 o 
   2  -9  10       31.68      -38.32     68.10 o 
   3  -9  10      652.94      819.84    112.29 o 
   4  -9  10      408.94      421.69     89.66 o 
   5  -9  10      381.60      441.71     96.42 o 
   6  -9  10       96.64       73.07    138.57 o 
   7  -9  10        5.59      -82.06     68.68 o 
  -9  -8  10      305.96      385.62    141.50 o 
  -8  -8  10        6.83      106.84    118.29 o 
  -7  -8  10      137.52      278.26    119.81 o 
  -6  -8  10      188.42      236.03    116.41 o 
  -5  -8  10       24.56      -39.66     99.63 o 
  -4  -8  10        2.45       -5.22     98.76 o 
  -3  -8  10       69.31      -32.39     55.88 o 
  -2  -8  10     1421.10     1552.00    124.19 o 
  -1  -8  10      172.10      221.34     67.91 o 
   0  -8  10      337.14      394.37    121.61 o 
   1  -8  10      209.62      210.35     66.14 o 
   2  -8  10       24.47       25.58     58.47 o 
   3  -8  10       59.78       21.36     60.23 o 
   4  -8  10      637.39      595.51     95.79 o 
   5  -8  10     1227.28     1215.15    125.45 o 
   6  -8  10     1339.79     1182.23    174.17 o 
   7  -8  10       28.25      -40.33     68.92 o 
   8  -8  10        5.29       69.26     79.99 o 
 -10  -7  10      239.98      -45.55    110.33 o 
  -9  -7  10        0.75      -28.74    105.54 o 
  -8  -7  10      384.26      319.88    130.45 o 
  -7  -7  10      812.69      843.30    163.19 o 
  -6  -7  10      271.05      192.83    113.74 o 
  -5  -7  10     1508.03     1838.24    213.38 o 
  -4  -7  10     1589.07     1652.55    196.81 o 
  -3  -7  10       54.87       87.43     57.52 o 
  -2  -7  10     3092.06     3038.70    164.45 o 
  -1  -7  10      505.43      538.46     77.15 o 
   0  -7  10     6844.52     7239.61    344.27 o 
   1  -7  10     1620.01     1550.70    117.38 o 
   2  -7  10        0.54      -17.11     52.85 o 
   3  -7  10      104.12      182.31     63.60 o 
   4  -7  10      479.71      375.78     96.22 o 
   5  -7  10     1814.98     2178.53    157.11 o 
   6  -7  10     1067.36     1191.48    230.44 o 
   7  -7  10      209.12      182.93     79.28 o 
   8  -7  10        5.32       66.59    121.67 o 
   9  -7  10        1.67      -91.29     66.27 o 
 -10  -6  10      240.13      251.66    102.18 o 
  -9  -6  10      164.12      227.01     81.52 o 
  -8  -6  10      572.39      526.55    101.91 o 
  -7  -6  10      916.40      795.54    179.08 o 
  -6  -6  10     1778.38     1808.39    133.93 o 
  -5  -6  10      765.67      878.28    149.49 o 
  -4  -6  10       96.93       37.25     94.99 o 
  -3  -6  10      201.73      154.62     55.77 o 
  -2  -6  10      570.57      594.91     76.82 o 
  -1  -6  10     2625.17     2507.97    235.31 o 
   0  -6  10     1422.78     1525.32    110.52 o 
   1  -6  10      221.51       39.66     38.52 o 
   2  -6  10       57.71        0.91     97.13 o 
   3  -6  10       86.35       70.17     80.79 o 
   4  -6  10     1175.30     1173.23    111.95 o 
   5  -6  10       20.30      -39.32     56.50 o 
   6  -6  10      184.21      219.23     76.50 o 
   7  -6  10        2.59        4.43     61.77 o 
   8  -6  10      697.46      657.38    107.32 o 
   9  -6  10       99.90      -37.68     70.84 o 
 -10  -5  10        2.71       76.86     99.62 o 
  -9  -5  10        2.16      159.06     80.79 o 
  -8  -5  10       81.15       49.29     67.63 o 
  -7  -5  10      363.94      440.37     97.87 o 
  -6  -5  10       27.21        2.80     57.24 o 
  -5  -5  10       40.93       49.45     59.56 o 
  -4  -5  10      261.16      272.83     61.66 o 
  -3  -5  10      431.12      442.83    120.40 o 
  -2  -5  10     3144.40     3296.49    104.54 o 
  -1  -5  10       54.69       81.71     35.57 o 
   0  -5  10     3612.31     3192.56    129.70 o 
   1  -5  10      556.96      677.81    143.14 o 
   2  -5  10     2407.00     2356.84    118.62 o 
   3  -5  10     3743.50     4005.25    167.75 o 
   4  -5  10      372.82      536.10     81.10 o 
   5  -5  10      260.17      269.46     97.13 o 
   6  -5  10     2102.69     2214.74    149.25 o 
   7  -5  10      522.27      521.08    104.25 o 
   8  -5  10     1049.54     1152.60    123.63 o 
   9  -5  10       57.71       67.71     75.47 o 
  10  -5  10        7.80        8.87     70.92 o 
 -10  -4  10     1238.64     1368.17    199.11 o 
  -9  -4  10       61.88      138.13     72.13 o 
  -8  -4  10       22.77       -8.96     61.91 o 
  -7  -4  10       91.37      106.33     66.04 o 
  -6  -4  10      923.91      967.97    114.24 o 
  -5  -4  10     2854.89     2967.76    143.89 o 
  -4  -4  10      141.09      112.79     84.73 o 
  -3  -4  10      516.91      554.13     73.58 o 
  -2  -4  10      458.96      547.45     89.23 o 
  -1  -4  10       22.44       28.58     78.92 o 
   0  -4  10     3204.14     3179.77    103.17 o 
   1  -4  10      138.04      114.35     35.93 o 
   2  -4  10      140.17      169.16     37.37 o 
   3  -4  10       83.77       65.53     38.70 o 
   4  -4  10      131.34      117.14     44.42 o 
   5  -4  10     2119.28     2012.32     98.21 o 
   6  -4  10      270.47      201.48     67.16 o 
   7  -4  10      824.11      824.30    101.32 o 
   8  -4  10        1.90      -27.55     62.97 o 
   9  -4  10      228.25       34.49     67.74 o 
  10  -4  10     1036.93     1163.24    129.33 o 
  11  -4  10      307.03      392.66    101.39 o 
 -10  -3  10        7.02       43.16     73.24 o 
  -9  -3  10      554.48      477.50     96.55 o 
  -8  -3  10       37.39       51.67     60.87 o 
  -7  -3  10      179.32      298.12     76.44 o 
  -6  -3  10      446.94      480.47     82.76 o 
  -5  -3  10      454.94      465.52     75.64 o 
  -4  -3  10      831.13      758.06     85.97 o 
  -3  -3  10      318.58      358.57     77.72 o 
  -2  -3  10      520.85      620.02     51.36 o 
  -1  -3  10      832.04      805.51    154.22 o 
   0  -3  10       87.15      101.21     45.26 o 
   1  -3  10     2285.54     2123.09     78.78 o 
   2  -3  10     2809.25     2817.14    100.78 o 
   3  -3  10      108.56      104.14     35.61 o 
   4  -3  10       59.57       44.24     39.26 o 
   5  -3  10     1321.97     1467.66     88.88 o 
   6  -3  10     2852.88     2433.31    169.56 o 
   7  -3  10      989.76      988.91     85.84 o 
   8  -3  10        2.62      -24.00     45.05 o 
   9  -3  10       10.25       57.43     51.99 o 
  10  -3  10       78.68       15.83     50.93 o 
  11  -3  10      174.72      193.96     82.52 o 
 -10  -2  10      183.96      213.01     87.19 o 
  -9  -2  10      366.04      460.72     96.55 o 
  -8  -2  10        1.54       11.86     61.00 o 
  -7  -2  10       86.70       22.34    124.10 o 
  -6  -2  10     1189.43     1256.44    134.67 o 
  -5  -2  10      207.32      204.21     62.10 o 
  -4  -2  10     4039.19     3925.42    186.07 o 
  -3  -2  10        5.09      -59.01     39.34 o 
  -2  -2  10     2201.44     2174.99    208.84 o 
  -1  -2  10      206.24      251.26     35.26 o 
   0  -2  10      910.06      922.61     56.02 o 
   1  -2  10     1125.56      941.64     78.81 o 
   2  -2  10        4.07       14.73     30.26 o 
   3  -2  10      298.06      237.03     41.29 o 
   4  -2  10      135.47      100.35     39.19 o 
   5  -2  10       29.55       81.68     40.98 o 
   6  -2  10        9.71      -56.78     37.85 o 
   7  -2  10      394.69      351.90     61.29 o 
   8  -2  10      167.69      178.72     67.61 o 
   9  -2  10     1112.59      960.26    225.43 o 
  10  -2  10        8.61       10.63     51.83 o 
  11  -2  10      544.48      711.91     86.72 o 
  12  -2  10      224.41      307.82     77.02 o 
 -10  -1  10      955.49     1062.12    220.35 o 
  -9  -1  10       90.55       76.27     74.07 o 
  -8  -1  10      490.26      659.19    101.40 o 
  -7  -1  10      125.28      135.22     64.86 o 
  -6  -1  10       81.96       63.71     69.42 o 
  -5  -1  10     2167.59     2449.00    136.04 o 
  -4  -1  10     1847.77     1681.12    120.08 o 
  -3  -1  10      360.27      363.73     86.21 o 
  -2  -1  10        5.31       -5.22     41.14 o 
  -1  -1  10      684.68      736.44     42.72 o 
   0  -1  10      867.40      871.63    126.48 o 
   1  -1  10      157.11      192.86     72.32 o 
   2  -1  10     1821.49     1937.91     73.23 o 
   3  -1  10      420.19      450.13     75.51 o 
   4  -1  10     1007.97     1024.85     66.87 o 
   5  -1  10     3829.54     3928.33    118.21 o 
   6  -1  10      247.94      104.70     92.62 o 
   7  -1  10      103.54       99.29     47.86 o 
   8  -1  10       88.19      -44.65     43.78 o 
   9  -1  10       12.53        8.13     50.95 o 
  10  -1  10       71.08      110.24     54.09 o 
  11  -1  10      132.29      112.46     67.14 o 
  12  -1  10        1.66       -1.79     58.70 o 
 -10   0  10        1.50      -48.78     71.11 o 
  -9   0  10      264.62      171.01     83.79 o 
  -8   0  10      308.05      407.06     98.57 o 
  -7   0  10       34.52      132.57     65.13 o 
  -6   0  10      340.40      463.15    100.21 o 
  -5   0  10       20.83      -64.75     43.17 o 
  -4   0  10      181.52      283.90     64.47 o 
  -3   0  10       54.55       91.88     48.68 o 
  -2   0  10      529.93      552.42     69.67 o 
  -1   0  10     3434.48     3310.70    132.85 o 
   0   0  10     2460.83     2190.71     62.90 o 
   1   0  10      338.20      286.51     33.78 o 
   2   0  10     5749.82     5620.10    125.32 o 
   3   0  10      145.37       96.13     29.49 o 
   4   0  10      138.93       75.11     27.59 o 
   5   0  10     1822.18     1960.01     96.24 o 
   6   0  10        4.33       54.62     44.44 o 
   7   0  10     1230.31     1366.70     88.31 o 
   8   0  10       41.53       58.62     47.33 o 
   9   0  10     1125.45     1083.91     88.60 o 
  10   0  10       98.93      136.05     56.12 o 
  11   0  10       74.10       24.71     54.18 o 
  12   0  10      122.35      159.15     83.28 o 
  13   0  10      175.23      154.44     83.45 o 
 -10   1  10       62.94       94.64     83.91 o 
  -9   1  10      305.48      133.79    147.48 o 
  -8   1  10      283.34      258.84     83.35 o 
  -7   1  10      391.75      301.53     80.36 o 
  -6   1  10      642.61      890.35    103.03 o 
  -5   1  10       97.35       33.86     54.83 o 
  -4   1  10     1895.77     1848.80    129.49 o 
  -3   1  10       59.79       17.27     44.58 o 
  -2   1  10     1843.66     1697.34    121.27 o 
  -1   1  10     2813.80     2625.67    117.09 o 
   0   1  10     2044.68     1989.53    101.21 o 
   1   1  10     6626.63     6204.81    126.45 o 
   2   1  10      597.95      657.85     46.84 o 
   3   1  10     1083.67     1036.23     58.77 o 
   4   1  10     5304.33     5315.62    127.43 o 
   5   1  10      593.57      620.01     67.76 o 
   6   1  10     1797.26     1738.12     87.58 o 
   7   1  10      421.41      536.29     59.93 o 
   8   1  10     2199.66     2260.75    107.67 o 
   9   1  10     1133.40     1177.99     88.52 o 
  10   1  10     1179.55     1098.99     98.90 o 
  11   1  10      198.35      184.97     58.63 o 
  12   1  10      148.28      150.88    136.42 o 
  13   1  10      135.32      148.52     88.96 o 
 -10   2  10      174.70      297.76     97.06 o 
  -9   2  10      247.71      158.64     85.07 o 
  -8   2  10      309.91      332.76     92.14 o 
  -7   2  10      117.94      119.63     97.94 o 
  -6   2  10       15.61      -48.83     58.21 o 
  -5   2  10     1948.91     1843.07    134.34 o 
  -4   2  10     2171.96     2214.35    137.17 o 
  -3   2  10     2595.85     2673.36    129.34 o 
  -2   2  10       20.67      -11.80     71.86 o 
  -1   2  10       83.57       55.16     40.01 o 
   0   2  10     2108.94     2080.03    103.80 o 
   1   2  10      199.38      194.47     31.25 o 
   2   2  10     7993.63     8788.65    166.54 o 
   3   2  10      582.31      611.31     53.82 o 
   4   2  10     3864.27     4050.19    108.27 o 
   5   2  10      151.04      135.52     35.66 o 
   6   2  10       37.52      -20.50     33.59 o 
   7   2  10     1170.76     1044.78     80.27 o 
   8   2  10      515.48      651.67     82.94 o 
   9   2  10      142.54      142.88     53.34 o 
  10   2  10        2.62      -60.39     40.26 o 
  11   2  10       11.25        4.62     73.50 o 
  12   2  10       22.96      -35.45     69.86 o 
  13   2  10      950.76      936.63    129.25 o 
  -9   3  10       44.62      144.22     83.98 o 
  -8   3  10      288.63      279.51     84.57 o 
  -7   3  10      320.86      266.24     89.01 o 
  -6   3  10     1001.17      897.82    104.97 o 
  -5   3  10      369.16      282.51     72.28 o 
  -4   3  10      533.90      606.77     84.23 o 
  -3   3  10       24.66       41.61     85.65 o 
  -2   3  10      529.22      577.80     72.29 o 
  -1   3  10      304.33      213.49     55.26 o 
   0   3  10     1142.74     1369.57     93.81 o 
   1   3  10      949.89      968.06     47.73 o 
   2   3  10     3314.03     3145.00     84.75 o 
   3   3  10     3223.41     3545.53    115.39 o 
   4   3  10     1402.44     1275.80     65.24 o 
   5   3  10     2005.96     2017.00     76.20 o 
   6   3  10      545.40      495.57     52.52 o 
   7   3  10      129.00      169.44     43.91 o 
   8   3  10      387.14      473.34     76.81 o 
   9   3  10     1716.33     1859.45     98.82 o 
  10   3  10     3252.80     3518.80    173.12 o 
  11   3  10      242.75      187.61     77.45 o 
  12   3  10      566.36      731.10    114.82 o 
  13   3  10        2.64       74.31     80.04 o 
  -9   4  10     1109.15     1102.11    183.98 o 
  -8   4  10       23.59       -7.06    112.42 o 
  -7   4  10       59.50      163.49     74.84 o 
  -6   4  10      268.86      183.85     74.80 o 
  -5   4  10        0.06      -31.78     51.80 o 
  -4   4  10     1112.31     1168.22    111.20 o 
  -3   4  10     3204.26     3293.45    147.33 o 
  -2   4  10     1221.19     1514.03    111.48 o 
  -1   4  10      911.74      844.46     87.81 o 
   0   4  10      589.06      708.25    143.53 o 
   1   4  10     2508.18     2270.39     74.72 o 
   2   4  10     1216.61     1223.24     57.19 o 
   3   4  10     5632.98     6433.07    136.41 o 
   4   4  10      981.62     1106.91     60.31 o 
   5   4  10      160.63      133.26     67.64 o 
   6   4  10      489.33      493.99     47.87 o 
   7   4  10      524.36      545.07     53.31 o 
   8   4  10       63.89       59.42     37.79 o 
   9   4  10        0.26       52.91     58.31 o 
  10   4  10      311.44      166.21     98.21 o 
  11   4  10      610.63      571.79    161.33 o 
  12   4  10        7.22       51.02     75.09 o 
  13   4  10       11.02       13.49     86.19 o 
  14   4  10      179.58      201.52     92.84 o 
  -9   5  10     1262.10     1292.49    242.78 o 
  -8   5  10       54.84       23.57     69.29 o 
  -7   5  10      620.10      593.10    102.90 o 
  -6   5  10      944.20      769.42    135.93 o 
  -5   5  10       39.15      112.41     62.14 o 
  -4   5  10      303.75      350.86     74.84 o 
  -3   5  10      386.90      375.05     79.07 o 
  -2   5  10     2165.72     1930.05    144.34 o 
  -1   5  10      204.12      217.87     35.93 o 
   0   5  10     5024.17     5186.57    114.69 o 
   1   5  10     1993.87     1998.64     74.95 o 
   2   5  10      670.69      611.67     73.01 o 
   3   5  10     9048.63     9000.77    172.38 o 
   4   5  10     3172.87     3220.94     89.89 o 
   5   5  10     6398.90     6489.88    169.27 o 
   6   5  10      792.09      806.83     53.51 o 
   7   5  10        1.36        9.20     29.49 o 
   8   5  10      970.46      928.94    140.79 o 
   9   5  10      407.51      439.99     82.32 o 
  10   5  10     1370.66     1745.65    200.52 o 
  11   5  10     1789.43     1791.40    149.55 o 
  12   5  10        0.82      -36.72     69.70 o 
  13   5  10       76.59      180.07     92.25 o 
  14   5  10        2.09       -5.46     79.83 o 
  -8   6  10      417.67      425.65    106.67 o 
  -7   6  10       89.87      131.20     77.29 o 
  -6   6  10     1125.80     1177.07    127.34 o 
  -5   6  10       36.89      118.02     90.17 o 
  -4   6  10       13.26      -56.04     53.16 o 
  -3   6  10     3702.83     3771.59    164.49 o 
  -2   6  10     2773.47     2539.77    239.47 o 
  -1   6  10     2584.04     2621.97     84.10 o 
   0   6  10      422.49      440.93     42.58 o 
   1   6  10      473.06      575.84     78.43 o 
   2   6  10      536.65      434.39     41.41 o 
   3   6  10     1623.41     1671.69     64.35 o 
   4   6  10      369.75      459.98     41.91 o 
   5   6  10     1223.14     1239.30    100.76 o 
   6   6  10     2687.20     3028.56    151.30 o 
   7   6  10     1203.15     1043.67     96.16 o 
   8   6  10      560.23      547.49     80.59 o 
   9   6  10        3.69      -17.20     53.94 o 
  10   6  10      220.72      274.59    164.41 o 
  11   6  10      577.36      541.28    103.76 o 
  12   6  10      900.88      691.53    111.14 o 
  13   6  10      605.09      633.74    198.90 o 
  14   6  10       79.62       15.83     82.20 o 
  -8   7  10       65.57      178.38     87.72 o 
  -7   7  10      397.43      503.16    201.64 o 
  -6   7  10      486.66      519.16    100.07 o 
  -5   7  10       39.25       92.37     65.85 o 
  -4   7  10      726.54      702.59     94.88 o 
  -3   7  10     1213.84     1309.53    246.00 o 
  -2   7  10     1429.29     1733.36    125.29 o 
  -1   7  10      184.81      225.13     59.98 o 
   0   7  10      292.77      288.61     42.31 o 
   1   7  10      987.74     1019.32    119.78 o 
   2   7  10      763.95      829.63     55.14 o 
   3   7  10      435.71      580.90     46.92 o 
   4   7  10      223.67      240.20     46.27 o 
   5   7  10      495.59      476.39     62.52 o 
   6   7  10      108.13      118.49     50.02 o 
   7   7  10      623.15      514.31    150.04 o 
   8   7  10      378.37      361.53     73.71 o 
   9   7  10       11.14        8.69     67.94 o 
  10   7  10      166.80      108.83     92.40 o 
  11   7  10        3.73      -55.54     60.18 o 
  12   7  10     1520.13     1552.38    153.18 o 
  13   7  10      159.82      325.68     99.82 o 
  14   7  10      121.28      225.52     94.76 o 
  -7   8  10      222.07      208.41    135.46 o 
  -6   8  10       65.12      113.93     88.58 o 
  -5   8  10      247.82      321.52     85.11 o 
  -4   8  10      569.90      729.83    100.75 o 
  -3   8  10      238.88      241.13     73.53 o 
  -2   8  10      509.52      558.70     85.28 o 
  -1   8  10      540.87      617.38     81.81 o 
   0   8  10     6300.50     6284.97    148.75 o 
   1   8  10     3076.12     3199.73    153.68 o 
   2   8  10        9.79       32.79     29.12 o 
   3   8  10      406.05      458.87     44.73 o 
   4   8  10     1130.81     1119.79     55.52 o 
   5   8  10      921.83      925.57     83.22 o 
   6   8  10     1312.84     1272.40    103.17 o 
   7   8  10       17.99      -24.62     49.66 o 
   8   8  10      118.68       57.17     76.41 o 
   9   8  10      235.10      219.45     70.43 o 
  10   8  10      818.56      905.84    112.38 o 
  11   8  10       76.18       21.26     69.26 o 
  12   8  10      297.29      355.25    118.53 o 
  13   8  10      149.22      149.13     94.07 o 
  14   8  10      150.31      155.93     91.37 o 
  -7   9  10      223.51      348.92    100.64 o 
  -6   9  10        3.37       13.71     69.97 o 
  -5   9  10      254.37      371.11     88.39 o 
  -4   9  10     1541.29     1566.42    339.81 o 
  -3   9  10       29.88      150.94     97.81 o 
  -2   9  10      131.46      157.56    113.61 o 
  -1   9  10       43.68       39.55     52.08 o 
   0   9  10     2286.34     2304.35     90.78 o 
   1   9  10       58.49       68.98     34.58 o 
   2   9  10        1.68        3.95     30.30 o 
   3   9  10        6.72       78.63     31.51 o 
   4   9  10      191.74      257.00     82.96 o 
   5   9  10      384.54      429.19     64.76 o 
   6   9  10     1470.06     1548.45    113.07 o 
   7   9  10        5.45       32.59     49.21 o 
   8   9  10       11.08       21.03     56.83 o 
   9   9  10      319.80      288.01     75.28 o 
  10   9  10      481.23      505.96     92.46 o 
  11   9  10      351.21      525.66     98.54 o 
  12   9  10       23.71      -30.21     66.93 o 
  13   9  10      157.00      227.76     96.79 o 
  14   9  10       23.41     -118.21    104.05 o 
  -6  10  10       69.66       24.32     74.03 o 
  -5  10  10       56.37       27.30     68.25 o 
  -4  10  10       91.41       62.73     66.62 o 
  -3  10  10       61.39      250.69     74.93 o 
  -2  10  10     1130.12     1273.95    117.13 o 
  -1  10  10      154.39      135.86     46.79 o 
   0  10  10       89.51       24.68     42.12 o 
   1  10  10      125.95      122.60     38.91 o 
   2  10  10     5461.12     5249.09    174.50 o 
   3  10  10       13.14       19.95     49.80 o 
   4  10  10      673.13      882.24     84.41 o 
   5  10  10      313.09      333.78     63.34 o 
   6  10  10     1456.46     1497.80    248.55 o 
   7  10  10     1541.04     1627.25    120.99 o 
   8  10  10      166.85      243.92    148.20 o 
   9  10  10       68.26       35.80     67.19 o 
  10  10  10      123.98      177.74     72.77 o 
  11  10  10        6.65      -22.20     66.02 o 
  12  10  10     1061.12     1284.01    228.55 o 
  13  10  10       37.32      228.30     89.04 o 
  14  10  10       22.62      108.48     90.47 o 
  -5  11  10       32.97       52.64    221.72 o 
  -4  11  10      623.92      730.28    146.77 o 
  -3  11  10       43.72      -64.09     59.65 o 
  -2  11  10      132.71      135.74    118.22 o 
  -1  11  10      507.37      624.23    200.81 o 
   0  11  10      236.59      248.77    100.88 o 
   1  11  10      446.52      545.08     62.60 o 
   2  11  10     1069.31     1106.95     75.58 o 
   3  11  10      166.12      113.60     61.44 o 
   4  11  10     2242.75     2503.89    337.78 o 
   5  11  10      186.06      162.72     59.99 o 
   6  11  10     2203.98     2317.45    132.92 o 
   7  11  10        2.94       -8.42     52.08 o 
   8  11  10      329.43      241.41     69.94 o 
   9  11  10     1389.00     1396.90    124.94 o 
  10  11  10     1376.65     1522.70    138.51 o 
  11  11  10      178.08      247.32     81.07 o 
  12  11  10      931.24      819.65    121.34 o 
  13  11  10      437.26      266.40     95.29 o 
  -5  12  10       32.98       99.27     86.72 o 
  -4  12  10       34.15      -11.55     73.05 o 
  -3  12  10      553.29      799.71    113.97 o 
  -2  12  10      324.94      387.45     86.55 o 
  -1  12  10      435.83      375.31     82.08 o 
   0  12  10     2635.95     2645.66    130.76 o 
   1  12  10     1371.86     1573.55    100.29 o 
   2  12  10       49.74       28.10     35.02 o 
   3  12  10       60.45       57.99     53.43 o 
   4  12  10     1649.99     1854.22    126.09 o 
   5  12  10     1850.94     2103.77    119.56 o 
   6  12  10      428.89      634.09     85.96 o 
   7  12  10       62.14      121.96     74.43 o 
   8  12  10      107.67      185.73     69.68 o 
   9  12  10      374.36      469.13    154.85 o 
  10  12  10      107.44      176.64    130.90 o 
  11  12  10      149.11      163.41     79.01 o 
  12  12  10       13.01       45.89     77.37 o 
  13  12  10       63.98      225.46     97.33 o 
  -4  13  10       20.91       45.27     79.40 o 
  -3  13  10      271.38      280.29     95.18 o 
  -2  13  10       68.95       58.38    139.56 o 
  -1  13  10      355.97      297.45    109.28 o 
   0  13  10       83.95       89.34     49.35 o 
   1  13  10       55.79       47.37     39.42 o 
   2  13  10     2436.63     2860.63    141.86 o 
   3  13  10      109.54      -23.88     53.16 o 
   4  13  10       27.51       80.22     70.74 o 
   5  13  10      117.21       87.77     94.42 o 
   6  13  10       34.03       15.60     61.10 o 
   7  13  10      700.66      807.10    197.18 o 
   8  13  10      336.30      429.51     85.45 o 
   9  13  10      282.63      163.90     74.61 o 
  10  13  10       14.23       58.41     68.89 o 
  11  13  10      609.51      590.25    105.57 o 
  12  13  10     2682.71     2810.22    262.74 o 
  13  13  10       12.04       -1.78    171.84 o 
  -3  14  10      209.53      363.18    100.39 o 
  -2  14  10        8.96       36.68     73.07 o 
   0  14  10      139.49      115.10    134.78 o 
   1  14  10      884.79      839.11    322.93 o 
   2  14  10     1557.94     1778.58    255.05 o 
   3  14  10       35.96      -17.34     50.26 o 
   4  14  10      136.99       90.54     57.65 o 
   5  14  10       34.29       90.41     60.22 o 
   6  14  10     1152.78     1317.65    119.93 o 
   7  14  10     1698.36     1704.82    198.71 o 
   8  14  10      273.74      375.88     85.64 o 
   9  14  10       24.77       40.19     69.97 o 
  10  14  10      926.68      717.03    110.43 o 
  11  14  10        4.05      -18.22     74.61 o 
  12  14  10       44.56       54.44     83.05 o 
   0  15  10       58.04       76.26     94.03 o 
   1  15  10       20.62       21.16     56.45 o 
   2  15  10      290.76      219.97     69.86 o 
   3  15  10      109.78      139.99     65.13 o 
   4  15  10      454.70      336.91     78.88 o 
   5  15  10      491.08      375.36     80.57 o 
   6  15  10      660.78      488.84     98.43 o 
   7  15  10        0.19      -85.39     56.93 o 
   8  15  10       11.54       43.47     67.80 o 
   9  15  10        8.66       -0.60     65.91 o 
  10  15  10      145.61       64.15     72.16 o 
  11  15  10       70.32      180.06     84.89 o 
  12  15  10       20.28       38.78     79.44 o 
   0  16  10        2.71      113.82    100.01 o 
   1  16  10       11.34      -87.39     86.31 o 
   2  16  10        4.73       -9.67     92.70 o 
   3  16  10       23.42      -79.63     73.66 o 
   4  16  10     1812.05     1171.78    167.84 o 
   5  16  10       28.04      208.18    105.76 o 
   6  16  10      293.82      165.69    103.05 o 
   7  16  10       53.99      -15.48     61.68 o 
   8  16  10       40.25       82.72     73.17 o 
   9  16  10      263.90      291.25    101.20 o 
  10  16  10        1.49       29.45     77.79 o 
  11  16  10        4.28       53.79     84.09 o 
   1  17  10      241.55      277.66    123.24 o 
   2  17  10       26.92       18.45     97.70 o 
   3  17  10      162.41      186.53    115.40 o 
   4  17  10      112.69       -5.84     91.05 o 
   5  17  10        1.59      -24.21     84.96 o 
   6  17  10        3.93      -32.75     94.85 o 
   7  17  10       17.00     -107.88     71.92 o 
   8  17  10       16.18       38.25    103.80 o 
   9  17  10       90.78      131.61    103.11 o 
  10  17  10       99.64      114.19    112.54 o 
   4  18  10       18.64      -19.54     88.25 o 
   5  18  10       71.82      -38.26    101.26 o 
   6  18  10      586.59      497.28    146.07 o 
   7  18  10        3.76       30.57    103.43 o 
  -5 -12  11        8.64      -54.20    127.98 o 
  -4 -12  11      566.06      411.04    160.75 o 
  -3 -12  11       40.17     -102.44    113.88 o 
  -2 -12  11      116.72      173.96    140.90 o 
  -1 -12  11       65.97      164.39     78.31 o 
   0 -12  11       56.44       33.01     76.21 o 
   1 -12  11        9.05       37.21     76.65 o 
   2 -12  11       72.82      166.76     90.02 o 
  -6 -11  11       41.24      -96.72    127.00 o 
  -5 -11  11       32.81     -153.80    102.53 o 
  -4 -11  11       69.23      -28.21    106.89 o 
  -3 -11  11      745.65      669.28    164.02 o 
  -2 -11  11       92.06       54.48    137.94 o 
  -1 -11  11      388.48      626.79    167.33 o 
   0 -11  11      932.32      946.13    117.06 o 
   1 -11  11        3.77      -43.13     67.15 o 
   2 -11  11        0.77       -4.80     88.13 o 
   3 -11  11      300.30      261.42     89.04 o 
   4 -11  11      304.10      355.60    104.82 o 
  -7 -10  11      150.83      323.22    138.96 o 
  -6 -10  11      669.34      699.87    169.47 o 
  -5 -10  11      320.23      441.92    155.98 o 
  -4 -10  11       45.12       74.27    124.35 o 
  -3 -10  11      209.32      266.64    136.82 o 
  -2 -10  11      125.69       -6.20     69.05 o 
  -1 -10  11       22.26      -61.46    106.23 o 
   0 -10  11       15.53      -60.19     78.51 o 
   1 -10  11      167.19      122.83     75.07 o 
   2 -10  11      210.08      184.69     78.58 o 
   3 -10  11       80.56      111.35     74.05 o 
   4 -10  11        0.03       35.08     77.70 o 
   5 -10  11       25.02       22.24     75.88 o 
  -8  -9  11      225.46      231.01    130.74 o 
  -7  -9  11       20.67      128.12    124.19 o 
  -6  -9  11        7.32     -113.27    107.64 o 
  -5  -9  11      181.00      150.85    138.05 o 
  -4  -9  11      236.42      180.44    129.04 o 
  -3  -9  11      166.18      263.79    118.72 o 
  -2  -9  11        7.70        4.29     60.87 o 
  -1  -9  11      464.24      561.11    150.66 o 
   0  -9  11      357.68      379.15     80.42 o 
   1  -9  11      320.98      184.49     73.67 o 
   2  -9  11       89.28       86.83    119.01 o 
   3  -9  11       46.69      -40.47     77.93 o 
   4  -9  11       22.96      -10.39     83.60 o 
   5  -9  11       19.03      -67.60     67.31 o 
   6  -9  11      103.52       31.73     76.15 o 
  -8  -8  11        2.07      -82.32    104.82 o 
  -7  -8  11        8.09      -84.41    104.24 o 
  -6  -8  11     1319.06     1461.45    210.58 o 
  -5  -8  11       39.44      111.85    118.22 o 
  -4  -8  11       90.07      120.50    105.43 o 
  -3  -8  11        2.70     -144.27     96.18 o 
  -2  -8  11      312.29      317.56     76.16 o 
  -1  -8  11       68.31       54.40    102.02 o 
   0  -8  11      893.87      679.36    144.44 o 
   1  -8  11        2.39       78.30     61.20 o 
   2  -8  11      138.34       89.23     66.09 o 
   3  -8  11      525.24      534.10    134.40 o 
   4  -8  11      369.66      399.94    196.15 o 
   5  -8  11      375.93      266.68     82.35 o 
   6  -8  11        6.38       52.71     74.10 o 
   7  -8  11       17.62      -78.31     66.62 o 
  -9  -7  11      176.00      126.22    118.46 o 
  -8  -7  11       87.38      206.19    127.39 o 
  -7  -7  11       38.78      195.58    126.41 o 
  -6  -7  11      532.49      599.66    150.77 o 
  -5  -7  11        0.92      -20.74     89.68 o 
  -4  -7  11      692.66      515.41    137.17 o 
  -3  -7  11      454.05      461.14    134.06 o 
  -2  -7  11     1621.90     1441.85    185.27 o 
  -1  -7  11     1192.89     1180.62    170.82 o 
   0  -7  11        1.79       46.68     60.33 o 
   1  -7  11     2752.17     2554.57    309.68 o 
   2  -7  11      185.00       82.63     64.14 o 
   3  -7  11      391.30      335.81     80.34 o 
   4  -7  11     1882.00     1849.48    252.47 o 
   5  -7  11        9.20      -46.98     61.11 o 
   6  -7  11      872.07      685.34    122.21 o 
   7  -7  11       11.49       41.30     75.49 o 
   8  -7  11       86.95       57.68     98.14 o 
  -9  -6  11      340.73      316.06    139.44 o 
  -8  -6  11      379.04      465.81    140.46 o 
  -7  -6  11       15.26       90.50    104.61 o 
  -6  -6  11      443.62      292.84    126.16 o 
  -5  -6  11      351.20      466.41    134.46 o 
  -4  -6  11     1245.99     1314.93    180.25 o 
  -3  -6  11      304.29      406.44    124.64 o 
  -2  -6  11      271.40      198.99    108.96 o 
  -1  -6  11       84.21       38.12     85.05 o 
   0  -6  11     4508.16     4643.92    170.63 o 
   1  -6  11      782.36      946.65     94.86 o 
   2  -6  11      687.07      586.09     83.56 o 
   3  -6  11     1066.98     1031.42    158.52 o 
   4  -6  11      899.86     1088.84    110.06 o 
   5  -6  11      463.91      532.27     91.20 o 
   6  -6  11      828.39     1167.99    261.70 o 
   7  -6  11      588.81      633.72    133.17 o 
   8  -6  11       16.73       33.16     64.36 o 
   9  -6  11       11.66      -29.68     72.64 o 
  -9  -5  11        1.63        4.55     72.26 o 
  -8  -5  11       19.54      -22.85     66.27 o 
  -7  -5  11        4.55       99.92     68.59 o 
  -6  -5  11     1867.12     2065.54    147.54 o 
  -5  -5  11      653.58      575.99     86.41 o 
  -4  -5  11      830.90      912.21     96.57 o 
  -3  -5  11      188.89      184.41     62.88 o 
  -2  -5  11     1869.83     1707.82    190.40 o 
  -1  -5  11     1369.09     1428.93    176.79 o 
   0  -5  11     1052.19     1165.00     96.02 o 
   1  -5  11     1632.60     1567.02    115.56 o 
   2  -5  11        9.26       18.74     88.93 o 
   3  -5  11        9.67       49.87     53.52 o 
   4  -5  11       26.72      -16.34     53.15 o 
   5  -5  11      437.51      475.27     84.22 o 
   6  -5  11     1150.87     1223.80    122.75 o 
   7  -5  11        1.34      -20.06     64.77 o 
   8  -5  11      141.01       73.66     67.47 o 
   9  -5  11      261.57      185.04    105.98 o 
  10  -5  11       15.78       31.17     76.76 o 
  -9  -4  11       34.81       -3.76     68.50 o 
  -8  -4  11       59.42       87.02     87.36 o 
  -7  -4  11      766.27      772.79    104.37 o 
  -6  -4  11      471.61      539.50    109.32 o 
  -5  -4  11      117.00       -2.13     58.53 o 
  -4  -4  11       24.18       73.21     56.04 o 
  -3  -4  11      213.55      183.75     60.23 o 
  -2  -4  11      386.75      436.40     73.88 o 
  -1  -4  11      976.63     1100.90     84.99 o 
   0  -4  11      489.85      633.22     57.62 o 
   1  -4  11       50.37       67.13     37.07 o 
   2  -4  11      337.48      464.28    121.01 o 
   3  -4  11       34.36       43.84     81.67 o 
   4  -4  11      336.46      305.50     66.50 o 
   5  -4  11        0.21       22.37     78.73 o 
   6  -4  11     1638.18     1668.43    132.27 o 
   7  -4  11      116.93       72.69     64.26 o 
   8  -4  11      365.53      372.85    121.60 o 
   9  -4  11        6.62      -22.36     61.55 o 
  10  -4  11     1559.21     1536.66    147.17 o 
 -10  -3  11        0.35       29.60     73.24 o 
  -9  -3  11        1.29      -17.66     82.87 o 
  -8  -3  11     1186.71     1057.30    121.66 o 
  -7  -3  11       71.99      115.98     67.40 o 
  -6  -3  11      201.47      253.72     71.42 o 
  -5  -3  11      524.75      591.59     86.39 o 
  -4  -3  11      856.20      859.84     92.23 o 
  -3  -3  11       66.23        6.78     56.62 o 
  -2  -3  11     1288.82     1512.84    109.61 o 
  -1  -3  11      409.95      446.09     48.41 o 
   0  -3  11     6712.12     6986.16    155.25 o 
   1  -3  11     1194.33     1392.25     75.17 o 
   2  -3  11        4.48      -20.81     33.48 o 
   3  -3  11      131.82       84.35     40.29 o 
   4  -3  11      499.18      531.94     59.46 o 
   5  -3  11     2027.33     2052.99     97.46 o 
   6  -3  11      152.53      167.85     62.81 o 
   7  -3  11       20.77      -48.14     48.35 o 
   8  -3  11        4.78       23.95     72.17 o 
   9  -3  11      701.14      867.90    109.14 o 
  10  -3  11       75.28       83.91     73.45 o 
  11  -3  11       30.33       88.59     75.51 o 
 -10  -2  11      124.84      176.36     90.43 o 
  -9  -2  11      318.07      314.02    135.38 o 
  -8  -2  11      327.89      314.84     92.83 o 
  -7  -2  11       72.00      -46.12     90.22 o 
  -6  -2  11      176.87       98.51     64.53 o 
  -5  -2  11     1348.75     1415.49    120.93 o 
  -4  -2  11      689.20      584.00     93.69 o 
  -3  -2  11      396.06      384.61     71.13 o 
  -2  -2  11        4.35       10.56     57.76 o 
  -1  -2  11        8.41       29.64     47.21 o 
   0  -2  11      542.70      486.19     46.02 o 
   1  -2  11      219.02      325.63     41.63 o 
   2  -2  11     1514.54     1663.61     74.75 o 
   3  -2  11       99.19       60.93     35.80 o 
   4  -2  11     1589.92     1498.57     81.09 o 
   5  -2  11        2.14      -18.94     51.93 o 
   6  -2  11       37.43       46.87     44.34 o 
   7  -2  11     1304.45     1303.26     91.91 o 
   8  -2  11      630.72      693.03    114.50 o 
   9  -2  11        2.08       47.83     45.88 o 
  10  -2  11      415.74      461.76     88.36 o 
  11  -2  11        0.17       -4.28     58.69 o 
 -10  -1  11       11.00       42.13     79.11 o 
  -9  -1  11      237.41      152.47    183.75 o 
  -8  -1  11        2.88       74.58     71.57 o 
  -7  -1  11        4.60       16.63     59.53 o 
  -6  -1  11        9.91      -65.73     52.52 o 
  -5  -1  11      123.64       27.85     61.92 o 
  -4  -1  11      230.07      108.64     60.29 o 
  -3  -1  11      924.97      980.18     94.52 o 
  -2  -1  11      323.95      416.81     70.65 o 
  -1  -1  11     2043.97     2181.53    204.70 o 
   0  -1  11      111.13      133.01     67.01 o 
   1  -1  11      567.88      584.54     65.69 o 
   2  -1  11     4999.19     4821.96    131.98 o 
   3  -1  11     1622.87     1782.24     78.17 o 
   4  -1  11      260.18      250.42     43.80 o 
   5  -1  11      258.60      298.29     51.06 o 
   6  -1  11     1814.06     2104.14    101.60 o 
   7  -1  11     4287.56     3875.85    310.85 o 
   8  -1  11      561.46      580.77     93.27 o 
   9  -1  11      128.23       89.56     71.87 o 
  10  -1  11      149.08      153.13     59.07 o 
  11  -1  11        5.25      -24.20     69.81 o 
  12  -1  11      978.39      777.64     95.32 o 
  -9   0  11     1124.44     1506.10    152.76 o 
  -8   0  11      219.56      212.23     76.92 o 
  -7   0  11      725.04      823.41    164.27 o 
  -6   0  11       46.27       62.31     60.88 o 
  -5   0  11      469.32      492.52     82.91 o 
  -4   0  11     3778.01     3621.79    263.12 o 
  -3   0  11     5581.24     6371.64    211.44 o 
  -2   0  11     3214.35     3155.14    140.00 o 
  -1   0  11     1060.02      861.98    113.80 o 
   0   0  11      405.06      429.20     32.96 o 
   1   0  11     1650.17     1652.76    102.96 o 
   2   0  11     1033.39      972.80     61.79 o 
   3   0  11     4570.69     4549.91    142.11 o 
   4   0  11     1454.89     1502.52    106.94 o 
   5   0  11      223.10      138.58     41.54 o 
   6   0  11      229.88      258.81     49.13 o 
   7   0  11      169.01      116.55     47.65 o 
   8   0  11      668.11      696.50     73.08 o 
   9   0  11      169.05      145.62     87.31 o 
  10   0  11      180.57      156.42     59.78 o 
  11   0  11      356.07      237.38    101.46 o 
  12   0  11      601.93      617.63    111.62 o 
  -9   1  11      177.70      181.03     87.59 o 
  -8   1  11      104.29      100.72    102.66 o 
  -7   1  11      210.37      281.38     80.68 o 
  -6   1  11      159.50      148.25    107.02 o 
  -5   1  11     3025.34     3454.04    169.55 o 
  -4   1  11      872.15      901.75     98.47 o 
  -3   1  11       73.71       54.49     62.32 o 
  -2   1  11      385.04      392.25     68.59 o 
  -1   1  11      700.45      980.31     89.94 o 
   0   1  11     6913.98     6775.19    199.62 o 
   1   1  11     1694.95     1671.97     62.35 o 
   2   1  11        0.75       28.94     26.48 o 
   3   1  11        1.96      -10.85     27.72 o 
   4   1  11     1310.70     1394.04     74.29 o 
   5   1  11     2823.31     2787.81    123.91 o 
   6   1  11     3692.92     3690.45    242.10 o 
   7   1  11     1228.05     1283.35     85.07 o 
   8   1  11       21.66      -13.53     53.38 o 
   9   1  11      770.14      675.26     75.15 o 
  10   1  11      283.03      150.72    135.02 o 
  11   1  11      751.93      818.97    114.91 o 
  12   1  11        1.54       89.11    124.22 o 
  13   1  11        2.90     -108.34     72.23 o 
  -9   2  11       21.72        0.61    122.69 o 
  -8   2  11     1549.99     1059.09    130.30 o 
  -7   2  11       35.89       41.67    107.15 o 
  -6   2  11     1634.82     1847.87    147.58 o 
  -5   2  11      367.72      346.44     77.58 o 
  -4   2  11     1126.82      849.46    131.52 o 
  -3   2  11     1175.61     1114.44    101.96 o 
  -2   2  11      974.04      951.68     90.41 o 
  -1   2  11     5360.18     5271.48    177.06 o 
   0   2  11     2371.99     2195.63    112.25 o 
   1   2  11      321.10      358.34     30.79 o 
   2   2  11     3802.00     3508.78     93.04 o 
   3   2  11      390.79      481.61     45.30 o 
   4   2  11     1089.49     1180.86     78.68 o 
   5   2  11     1403.38     1585.51    101.82 o 
   6   2  11      217.96      217.42     51.21 o 
   7   2  11     9138.30     9222.15    203.00 o 
   8   2  11      182.00      180.23     50.50 o 
   9   2  11       40.34       67.97     50.34 o 
  10   2  11     1773.09     1852.78    111.38 o 
  11   2  11       83.04       -6.30     65.87 o 
  12   2  11      429.53      588.98    108.16 o 
  13   2  11      105.05       74.79    133.61 o 
  -9   3  11      102.36       68.74     82.47 o 
  -8   3  11       94.87      122.97     83.78 o 
  -7   3  11      440.77      413.15     91.19 o 
  -6   3  11       62.77      -16.12     61.83 o 
  -5   3  11        1.53      -80.18     55.55 o 
  -4   3  11     1502.09     1711.35    173.14 o 
  -3   3  11     1215.69     1035.28    100.20 o 
  -2   3  11      980.01      998.48     92.76 o 
  -1   3  11      105.09       95.04     50.73 o 
   0   3  11      381.60      465.34     65.82 o 
   1   3  11     4011.83     3980.41     90.48 o 
   2   3  11     2951.06     2685.93     78.95 o 
   3   3  11      765.42      847.52     55.29 o 
   4   3  11       50.58       69.53     32.02 o 
   5   3  11      266.56      263.10     41.72 o 
   6   3  11     4184.95     4344.05    122.20 o 
   7   3  11      982.64     1082.53    102.14 o 
   8   3  11       15.77       27.33     41.00 o 
   9   3  11      555.23      594.15     67.97 o 
  10   3  11        7.27       98.73     66.70 o 
  11   3  11        2.86      -47.66     63.25 o 
  12   3  11      243.70      324.44     93.15 o 
  13   3  11        7.80      -91.95     72.25 o 
  -9   4  11        0.92      133.57     85.48 o 
  -8   4  11      342.27      234.27    172.74 o 
  -7   4  11      453.02      441.14     95.27 o 
  -6   4  11     1449.20     1346.19    133.00 o 
  -5   4  11      229.13       96.07     64.55 o 
  -4   4  11        3.19      -18.14     71.08 o 
  -3   4  11       82.67      104.82     54.78 o 
  -2   4  11      573.43      431.45     72.37 o 
  -1   4  11      363.38      389.37     92.21 o 
   0   4  11     1098.87     1154.85     94.70 o 
   1   4  11      102.77       46.59     33.29 o 
   2   4  11        1.50       -9.29     23.70 o 
   3   4  11       10.61        4.90     26.28 o 
   4   4  11      218.47      175.42     35.76 o 
   5   4  11       44.93      -19.40     29.84 o 
   6   4  11      722.32      775.20     58.77 o 
   7   4  11       46.87       54.01     36.38 o 
   8   4  11     7471.61     7676.58    213.30 o 
   9   4  11     2993.35     2847.01    148.98 o 
  10   4  11      573.55      461.47     93.63 o 
  11   4  11      231.82       95.37     71.70 o 
  12   4  11        1.45      -51.79     70.14 o 
  13   4  11     1720.42     1559.18    157.69 o 
  -8   5  11      252.60      215.76    143.01 o 
  -7   5  11      450.72      476.20     97.37 o 
  -6   5  11       77.37      128.39     69.99 o 
  -5   5  11      153.42      216.73     72.04 o 
  -4   5  11     1335.45     1141.96    113.26 o 
  -3   5  11     2078.67     2046.71    137.52 o 
  -2   5  11      152.71      155.57     56.78 o 
  -1   5  11      630.56      710.78     83.36 o 
   0   5  11      154.79      203.94     82.09 o 
   1   5  11     1626.04     1526.53    155.75 o 
   2   5  11     5251.61     5374.04    121.87 o 
   3   5  11     2587.52     2485.47     79.60 o 
   4   5  11     9508.08    10059.46    192.44 o 
   5   5  11      437.00      528.59     48.04 o 
   6   5  11      158.27      168.06     37.35 o 
   7   5  11     4509.31     4602.83    168.65 o 
   8   5  11     2825.74     2932.17    262.85 o 
   9   5  11      299.89      305.27     75.79 o 
  10   5  11      336.49      263.92     83.91 o 
  11   5  11      238.22      233.39     80.39 o 
  12   5  11      349.34      391.08    150.97 o 
  13   5  11        2.28       35.94     89.51 o 
  14   5  11       44.97       40.64     80.20 o 
  -8   6  11      489.22      532.25    112.20 o 
  -7   6  11      241.59      227.18     87.60 o 
  -6   6  11        0.62       32.27     66.26 o 
  -5   6  11        2.13       15.16     64.73 o 
  -4   6  11     3283.73     3224.29    164.08 o 
  -3   6  11      261.59      266.28     73.21 o 
  -2   6  11     1311.72     1114.13    104.13 o 
  -1   6  11        1.93       12.23     63.43 o 
   0   6  11     1003.39      909.63     91.61 o 
   1   6  11      698.92      761.41    149.24 o 
   2   6  11      561.17      624.82     48.12 o 
   3   6  11     1270.49     1383.63     63.91 o 
   4   6  11     1286.52     1329.50     65.20 o 
   5   6  11      195.98      227.02     60.99 o 
   6   6  11      620.14      798.59     82.18 o 
   7   6  11      328.24      495.90    107.11 o 
   8   6  11      262.24      225.79     67.32 o 
   9   6  11     1094.43      997.21    105.12 o 
  10   6  11     1634.96     1588.05    143.64 o 
  11   6  11     3340.10     3589.23    183.07 o 
  12   6  11      414.32      389.52     97.28 o 
  13   6  11        0.71       85.73     86.01 o 
  14   6  11      203.55      173.29     96.68 o 
  -7   7  11      167.93      280.22     94.52 o 
  -6   7  11        4.55       21.40     68.82 o 
  -5   7  11       11.46       94.12    145.18 o 
  -4   7  11     3020.00     3246.37    336.65 o 
  -3   7  11      112.76       49.44     64.76 o 
  -2   7  11     3889.26     3844.00    167.11 o 
  -1   7  11      131.19       67.52     55.94 o 
   0   7  11      527.89      512.86    133.87 o 
   1   7  11     1178.28     1126.62     70.89 o 
   2   7  11       83.52       78.25     31.58 o 
   3   7  11     2996.62     2955.58     99.71 o 
   4   7  11      149.96      180.62     34.24 o 
   5   7  11      645.35      555.03     67.62 o 
   6   7  11     2870.84     2910.81    356.54 o 
   7   7  11      795.69      712.20    149.39 o 
   8   7  11      457.39      437.18     77.65 o 
   9   7  11      255.55      373.31     81.33 o 
  10   7  11     2021.81     2358.24    163.26 o 
  11   7  11      981.03     1035.92    188.36 o 
  12   7  11     1398.28     1344.57    435.36 o 
  13   7  11       51.98      139.32     85.28 o 
  14   7  11       17.07       51.36     85.06 o 
  -7   8  11      115.31      -29.50     98.92 o 
  -6   8  11      660.35      574.78    108.30 o 
  -5   8  11      297.27      450.34    119.76 o 
  -4   8  11      409.40      385.04    144.89 o 
  -3   8  11      176.37      157.49    112.07 o 
  -2   8  11      254.94      283.51     70.22 o 
  -1   8  11     6061.41     6314.06    264.19 o 
   0   8  11      339.74      331.00     94.39 o 
   1   8  11     4164.36     4059.46    131.23 o 
   2   8  11      522.76      460.39     48.45 o 
   3   8  11      268.47      312.02     41.38 o 
   4   8  11     2678.79     2795.21    122.08 o 
   5   8  11       40.18       43.80     34.16 o 
   6   8  11     2705.25     2748.57    128.55 o 
   7   8  11      494.59      464.22     93.34 o 
   8   8  11      552.37      450.30     79.48 o 
   9   8  11      551.48      406.58     81.34 o 
  10   8  11       87.11       87.57     71.31 o 
  11   8  11      979.96     1143.94    201.00 o 
  12   8  11       38.81       30.60     75.58 o 
  13   8  11      641.90      669.67    139.09 o 
  14   8  11        4.87       17.80     91.37 o 
  -6   9  11      654.83      707.42    139.04 o 
  -5   9  11     1202.52     1367.62    195.86 o 
  -4   9  11      232.04      242.41     93.44 o 
  -3   9  11      481.14      598.29     95.96 o 
  -2   9  11      510.14      516.99    147.20 o 
  -1   9  11      559.70      649.28     89.77 o 
   0   9  11     3551.50     3684.04    157.38 o 
   1   9  11      680.04      624.14     58.77 o 
   2   9  11       73.88      125.34     37.56 o 
   3   9  11     3657.22     3326.55    161.88 o 
   4   9  11      343.06      359.92     62.18 o 
   5   9  11       27.33       40.07     37.05 o 
   6   9  11        4.32       46.54     50.43 o 
   7   9  11       25.35       34.43     50.50 o 
   8   9  11      122.58       71.81     60.21 o 
   9   9  11       58.19      -43.57     52.79 o 
  10   9  11        6.33       88.98     68.69 o 
  11   9  11       91.97      -12.91     62.30 o 
  12   9  11      124.43        4.79    262.75 o 
  13   9  11      596.25      426.05    104.57 o 
  14   9  11        5.93      -93.91     82.90 o 
  -6  10  11        1.07      -31.37     71.37 o 
  -5  10  11       15.30       40.05     72.51 o 
  -4  10  11      189.49      222.96     81.65 o 
  -3  10  11      584.62      598.86     95.95 o 
  -2  10  11       13.11      -58.46     53.24 o 
  -1  10  11       54.36       -0.02     56.91 o 
   0  10  11      341.81      330.98     54.55 o 
   1  10  11     2434.23     2511.66     96.29 o 
   2  10  11       73.15      110.24     39.55 o 
   3  10  11      634.06      667.16     77.05 o 
   4  10  11     4260.61     4151.37    180.60 o 
   5  10  11     1563.29     1530.60    122.93 o 
   6  10  11     3715.75     3683.79    155.71 o 
   7  10  11       75.05      273.24     69.47 o 
   8  10  11      253.96      172.05     66.95 o 
   9  10  11     1267.27     1345.43    238.82 o 
  10  10  11      399.69      489.93     93.81 o 
  11  10  11      140.46      154.15     73.62 o 
  12  10  11        8.02        1.77     74.21 o 
  13  10  11        0.49      -80.80     76.05 o 
  14  10  11        0.78      -79.12    101.49 o 
  -5  11  11      171.50      290.04     96.44 o 
  -4  11  11      878.63      843.98    117.84 o 
  -3  11  11       25.73       42.64     68.84 o 
  -2  11  11      549.28      686.28    164.35 o 
  -1  11  11      385.80      376.65     78.69 o 
   0  11  11      116.57      192.27     58.54 o 
   1  11  11     1950.21     2092.47     95.33 o 
   2  11  11      100.33       77.18     52.47 o 
   3  11  11       36.31       25.44     47.31 o 
   4  11  11      804.70      796.64    129.38 o 
   5  11  11      157.43      207.31     58.95 o 
   6  11  11      314.83      377.23     73.51 o 
   7  11  11        1.80       25.29     53.75 o 
   8  11  11     1533.05     1699.13    142.00 o 
   9  11  11     1285.50     1263.24    165.58 o 
  10  11  11       33.41      -55.77     64.13 o 
  11  11  11      330.22      201.10     80.96 o 
  12  11  11      286.42      274.73     87.18 o 
  13  11  11       52.12       77.93     86.66 o 
  -4  12  11      788.84     1194.71    135.41 o 
  -3  12  11       13.95       -6.13     84.66 o 
  -2  12  11      659.31      674.78    102.93 o 
  -1  12  11        0.63      -59.56     60.18 o 
   0  12  11      533.93      527.17    110.73 o 
   1  12  11       93.29      138.22     90.12 o 
   2  12  11       91.23       24.40     49.44 o 
   3  12  11      823.52      584.14    163.37 o 
   4  12  11       49.81       12.22     47.80 o 
   5  12  11       63.84      157.72     61.51 o 
   6  12  11     1037.25     1391.60    117.76 o 
   7  12  11      884.24      807.85     98.48 o 
   8  12  11      619.67      592.35    114.27 o 
   9  12  11     1402.88     1376.19    128.54 o 
  10  12  11        1.31      -22.07     65.51 o 
  11  12  11        3.89       60.24     73.07 o 
  12  12  11     1378.85     1553.97    155.17 o 
  13  12  11      572.62      566.72    241.54 o 
  -3  13  11      174.96      219.94     87.94 o 
  -2  13  11       74.81       82.42     90.59 o 
  -1  13  11      196.63      161.52     97.07 o 
   0  13  11      252.55      163.58     90.11 o 
   1  13  11       37.25       43.48     55.81 o 
   2  13  11      187.61      189.08     64.10 o 
   3  13  11        4.62       -1.16     50.03 o 
   4  13  11      526.30      548.94    112.04 o 
   5  13  11       48.49       37.75     57.24 o 
   6  13  11      398.91      423.39     78.33 o 
   7  13  11      699.54      823.34    100.30 o 
   8  13  11        1.16     -105.67     70.45 o 
   9  13  11      544.53      661.01    191.07 o 
  10  13  11     3382.75     3417.87    179.48 o 
  11  13  11      229.88      313.42     92.16 o 
  12  13  11      156.52      140.09     88.17 o 
  13  13  11      651.69      455.88    111.64 o 
  -2  14  11      897.92      946.90    227.96 o 
   0  14  11      905.73     1147.89    166.63 o 
   1  14  11     1703.16     1539.36    125.54 o 
   2  14  11      103.75      119.76     55.60 o 
   3  14  11       52.61      241.17     70.18 o 
   4  14  11        3.66       30.44     56.72 o 
   5  14  11     1576.29     1644.51    130.35 o 
   6  14  11      184.28      200.89     68.42 o 
   7  14  11        7.87      -85.94     65.83 o 
   8  14  11        1.44      -65.35     59.64 o 
   9  14  11        4.35      -35.65     66.78 o 
  10  14  11        6.86      -70.37    120.31 o 
  11  14  11        3.58      -67.57     67.35 o 
  12  14  11      171.16       59.34     79.27 o 
   0  15  11      411.92      638.91    138.95 o 
   1  15  11      566.32      390.29    237.95 o 
   2  15  11      129.61      115.64     65.27 o 
   3  15  11       24.70       -5.46     60.23 o 
   4  15  11      141.31      228.04     71.07 o 
   5  15  11       12.95      -34.30     52.72 o 
   6  15  11       53.35      -31.12     58.31 o 
   7  15  11        3.87       55.19     65.50 o 
   8  15  11      932.54      927.98    114.50 o 
   9  15  11        9.94       -5.34     96.88 o 
  10  15  11       12.05       98.14     80.94 o 
  11  15  11      202.03      159.73    111.51 o 
  12  15  11      255.29      381.91    108.21 o 
   2  16  11      852.09     1440.05    181.47 o 
   3  16  11     1387.52     1406.49    180.37 o 
   4  16  11       88.77       16.44     62.15 o 
   5  16  11      386.18      291.51    117.59 o 
   6  16  11        2.37       -2.74     66.09 o 
   7  16  11     1868.36     1668.65    141.44 o 
   8  16  11      273.64      400.59     89.43 o 
   9  16  11      300.37      153.31     79.42 o 
  10  16  11      548.55      319.52    131.25 o 
  11  16  11       63.14       68.19     80.44 o 
   2  17  11      565.46      355.31    125.11 o 
   3  17  11      110.01      217.29    111.58 o 
   4  17  11        1.23      -52.83     90.51 o 
   5  17  11       28.88     -113.41     84.74 o 
   6  17  11      103.42      158.69    106.47 o 
   7  17  11      471.61      345.27    122.51 o 
   8  17  11       76.07      117.31    103.00 o 
   9  17  11      155.69       37.53     98.03 o 
   5  18  11       76.57      -29.77     97.10 o 
   6  18  11        1.22       29.49     96.50 o 
  -2 -12  12      267.46       58.14    130.26 o 
  -1 -12  12       38.34       38.67    149.40 o 
  -5 -11  12       35.47     -118.03    125.53 o 
  -4 -11  12      188.56      248.84    142.45 o 
  -3 -11  12      376.81       88.28    125.19 o 
  -2 -11  12     1248.03     1413.64    217.24 o 
  -1 -11  12      862.27     1144.39    207.89 o 
   0 -11  12        1.03        9.39    102.38 o 
   1 -11  12      208.92       19.00     73.32 o 
   2 -11  12       36.65       49.15     85.04 o 
  -6 -10  12       92.99       95.54    124.58 o 
  -5 -10  12       50.15      -16.35    117.59 o 
  -4 -10  12      379.50      449.89    160.61 o 
  -3 -10  12      279.82      118.43    130.49 o 
  -2 -10  12       83.31        8.76    115.06 o 
  -1 -10  12       84.39      -45.91    100.50 o 
   0 -10  12        3.06      103.30     66.36 o 
   1 -10  12      100.38      186.59     77.71 o 
   2 -10  12       93.70       66.85     73.01 o 
   3 -10  12        3.25        9.95     97.45 o 
   4 -10  12      229.04      203.32    138.99 o 
  -7  -9  12       34.11      -19.37    121.81 o 
  -6  -9  12      493.12      556.62    166.57 o 
  -5  -9  12       13.88       80.80    131.51 o 
  -4  -9  12      227.18      220.48    132.99 o 
  -3  -9  12      827.68     1038.20    191.83 o 
  -2  -9  12      201.08       60.14    116.94 o 
  -1  -9  12       90.11      298.11    128.66 o 
   0  -9  12     1123.57     1047.97    181.32 o 
   1  -9  12      626.92      688.38    103.33 o 
   2  -9  12       91.82      158.20     77.57 o 
   3  -9  12      707.58      733.78    106.45 o 
   4  -9  12        8.94        0.68     70.61 o 
   5  -9  12      525.98      342.33     94.83 o 
   6  -9  12       16.56        9.74     77.68 o 
  -8  -8  12      406.34      288.95    134.79 o 
  -7  -8  12      144.16      185.39    125.69 o 
  -6  -8  12        1.41      208.20    131.39 o 
  -5  -8  12       82.29       78.52    114.98 o 
  -4  -8  12       16.34      210.70    137.11 o 
  -3  -8  12        2.06      -15.18     99.95 o 
  -2  -8  12      492.07      560.02    148.48 o 
  -1  -8  12       50.75       29.09    102.64 o 
   0  -8  12      242.84      223.26     72.71 o 
   1  -8  12      476.41      363.23    170.23 o 
   2  -8  12       80.55       -0.79     62.62 o 
   3  -8  12        1.40       99.83     66.25 o 
   4  -8  12      317.59      304.57     83.86 o 
   5  -8  12      133.02      206.49    138.30 o 
   6  -8  12      277.54      446.43     98.10 o 
   7  -8  12       54.40       61.20    128.66 o 
  -8  -7  12       36.24       33.47    123.38 o 
  -7  -7  12      213.13      121.15    127.62 o 
  -6  -7  12      742.89      522.54    147.77 o 
  -5  -7  12     1936.30     2071.95    237.84 o 
  -4  -7  12        2.65       34.72    102.28 o 
  -3  -7  12      146.09      154.14    120.79 o 
  -2  -7  12       17.90       40.19    103.48 o 
  -1  -7  12      841.22      676.03    145.58 o 
   0  -7  12     1978.16     2362.27    171.76 o 
   1  -7  12       10.93       22.06     53.52 o 
   2  -7  12      392.04      398.99     80.72 o 
   3  -7  12        6.93       -0.44     62.77 o 
   4  -7  12     1313.55     1350.13    128.65 o 
   5  -7  12     1006.86      951.16    116.86 o 
   6  -7  12      265.62      225.21     81.89 o 
   7  -7  12      118.29       60.76     76.81 o 
   8  -7  12      431.21      369.70    177.10 o 
  -8  -6  12     1046.15     1100.92    187.09 o 
  -7  -6  12      126.42        9.12     98.16 o 
  -6  -6  12     1978.50     1610.62    214.79 o 
  -5  -6  12      275.21      430.81    137.65 o 
  -4  -6  12        0.89       14.19     94.03 o 
  -3  -6  12      163.63      137.13    115.08 o 
  -2  -6  12      708.25      739.07    153.01 o 
  -1  -6  12     2262.56     2198.72    225.21 o 
   0  -6  12      693.55      737.78     90.10 o 
   1  -6  12      121.21       11.28     55.16 o 
   2  -6  12     1244.64     1445.11    185.29 o 
   3  -6  12      834.72      647.26     92.67 o 
   4  -6  12      805.25     1005.60    111.14 o 
   5  -6  12     1842.12     1790.86    147.63 o 
   6  -6  12        9.74      -84.82     56.54 o 
   7  -6  12      646.78      551.85    153.01 o 
   8  -6  12      121.76        9.42     72.24 o 
   9  -6  12      427.44      307.82     96.74 o 
  -9  -5  12       35.44       95.89     79.64 o 
  -8  -5  12        1.34       55.24     73.66 o 
  -7  -5  12      436.07      347.04    127.03 o 
  -6  -5  12       17.40       26.79     65.88 o 
  -5  -5  12       20.99      -38.63     88.78 o 
  -4  -5  12     3705.05     3814.39    274.55 o 
  -3  -5  12     1641.58     1757.79    202.36 o 
  -2  -5  12     1099.41     1063.46    164.49 o 
  -1  -5  12       25.21       36.33     89.56 o 
   0  -5  12       21.33      -22.64    102.87 o 
   1  -5  12     2701.44     2731.28    133.21 o 
   2  -5  12     1359.13     1362.52    113.83 o 
   3  -5  12      107.36      155.75     61.29 o 
   4  -5  12     1738.57     1782.63    129.55 o 
   5  -5  12       54.21       67.76     59.03 o 
   6  -5  12     1660.79     1560.23    135.73 o 
   7  -5  12       22.69      -13.10     74.72 o 
   8  -5  12        4.02      -65.55     92.98 o 
   9  -5  12        4.51      -74.00    133.68 o 
  -9  -4  12      529.91      525.00    107.37 o 
  -8  -4  12     1140.37     1208.43    132.96 o 
  -7  -4  12      506.36      501.13     98.03 o 
  -6  -4  12        0.21       18.71     60.25 o 
  -5  -4  12       12.49       -1.01     58.42 o 
  -4  -4  12     1401.36     1436.95    243.24 o 
  -3  -4  12      170.74      132.82     62.71 o 
  -2  -4  12     1370.87     1459.96    113.40 o 
  -1  -4  12       10.50       46.26     88.57 o 
   0  -4  12      310.37      421.43     66.05 o 
   1  -4  12     1008.97     1088.19    147.72 o 
   2  -4  12      370.89      337.44     66.77 o 
   3  -4  12      323.94      346.46     69.31 o 
   4  -4  12      882.36      963.98    103.87 o 
   5  -4  12      834.76      905.35    210.52 o 
   6  -4  12      959.04      890.74    105.23 o 
   7  -4  12     1763.73     1885.25    145.69 o 
   8  -4  12      224.19      283.75    112.59 o 
   9  -4  12       63.46      -88.44     70.64 o 
  10  -4  12       88.11      103.38     76.68 o 
  -9  -3  12      224.27      197.24     85.59 o 
  -8  -3  12       58.78      -35.12     64.48 o 
  -7  -3  12        3.41       37.21     69.10 o 
  -6  -3  12     1705.44     1610.05    153.36 o 
  -5  -3  12      101.00       12.00     57.06 o 
  -4  -3  12        2.10      -13.04     53.70 o 
  -3  -3  12      129.26      146.85     62.20 o 
  -2  -3  12     2522.71     2685.20    135.44 o 
  -1  -3  12     3166.11     2951.73    213.70 o 
   0  -3  12       21.11       22.74     73.85 o 
   1  -3  12     2296.49     2436.70    168.48 o 
   2  -3  12      104.87       18.23     36.11 o 
   3  -3  12       37.66       63.19     39.06 o 
   4  -3  12       18.89       25.53     54.71 o 
   5  -3  12        5.48      -33.83     56.55 o 
   6  -3  12      721.87      594.68     88.61 o 
   7  -3  12        9.37       73.57     62.90 o 
   8  -3  12       78.43      101.58     63.91 o 
   9  -3  12      242.80      228.43    108.72 o 
  10  -3  12      122.13      161.40     93.93 o 
  11  -3  12       43.66      -17.38     66.76 o 
  -9  -2  12      285.43      173.02    125.16 o 
  -8  -2  12      266.22      282.98     87.60 o 
  -7  -2  12      391.64      374.32     87.89 o 
  -6  -2  12      311.52      296.10     80.68 o 
  -5  -2  12      703.76      533.60     87.34 o 
  -4  -2  12      389.21      336.41     76.62 o 
  -3  -2  12       48.84      104.05     58.55 o 
  -2  -2  12      210.02      195.25     64.40 o 
  -1  -2  12      661.11      665.61     82.97 o 
   0  -2  12       29.60        8.25     44.33 o 
   1  -2  12      539.46      713.97     57.08 o 
   2  -2  12        8.92       34.38     34.88 o 
   3  -2  12       39.49       24.37     36.45 o 
   4  -2  12      718.93      911.82     71.04 o 
   5  -2  12       60.40       -8.73     41.86 o 
   6  -2  12     1419.92     1600.72     97.05 o 
   7  -2  12      663.06      573.31     69.68 o 
   8  -2  12      213.99      278.79     62.46 o 
   9  -2  12      307.36      223.45     66.11 o 
  10  -2  12      461.54      360.93     67.98 o 
  11  -2  12      519.70      543.29    196.11 o 
  -9  -1  12        7.77        8.93    106.96 o 
  -8  -1  12        1.52        2.13     66.08 o 
  -7  -1  12      399.21      570.79    142.91 o 
  -6  -1  12        0.38       79.28     84.69 o 
  -5  -1  12      654.41      775.82    101.34 o 
  -4  -1  12     1712.48     1776.33    185.62 o 
  -3  -1  12       14.21       43.01     62.27 o 
  -2  -1  12     1591.21     1588.12    213.25 o 
  -1  -1  12      163.97      164.92     57.32 o 
   0  -1  12     1669.87     1538.67    157.00 o 
   1  -1  12    11946.19    12509.35    231.89 o 
   2  -1  12      195.16      315.83     43.72 o 
   3  -1  12      391.71      402.26     48.72 o 
   4  -1  12      847.35      740.69     64.02 o 
   5  -1  12     1558.35     1506.48     88.58 o 
   6  -1  12      896.60     1124.63     87.39 o 
   7  -1  12     1094.93      989.05    112.00 o 
   8  -1  12       67.60        9.54     91.90 o 
   9  -1  12      291.98      225.16     61.88 o 
  10  -1  12        5.23      -73.12     48.75 o 
  11  -1  12        1.94       83.73     75.95 o 
  12  -1  12        9.05       12.00     76.16 o 
  -9   0  12     1522.85     1763.92    163.68 o 
  -8   0  12        9.76      -14.66     64.97 o 
  -7   0  12       48.45      -13.21     73.12 o 
  -6   0  12      100.87      146.98     69.52 o 
  -5   0  12     1248.09     1382.11    227.12 o 
  -4   0  12      899.33     1182.89    114.72 o 
  -3   0  12      189.12      126.21    108.45 o 
  -2   0  12        8.82      -37.39     53.79 o 
  -1   0  12      522.41      532.90     74.96 o 
   0   0  12       74.72       19.54     67.94 o 
   1   0  12     2268.48     2188.30    122.08 o 
   2   0  12     1078.43     1183.19     63.70 o 
   3   0  12     1099.20     1099.90     80.69 o 
   4   0  12     1917.44     2197.38    118.58 o 
   5   0  12      323.79      404.63    110.00 o 
   6   0  12      263.92      279.67     52.23 o 
   7   0  12      521.13      549.33     96.67 o 
   8   0  12     1559.17     1732.02    105.50 o 
   9   0  12      200.29      167.81     58.17 o 
  10   0  12      446.12      493.53     73.93 o 
  11   0  12     1075.57     1357.63    109.65 o 
  12   0  12     1170.28     1437.66    155.20 o 
  -9   1  12      377.12      592.86    171.10 o 
  -8   1  12      121.01       18.58    127.77 o 
  -7   1  12      443.98      353.87     90.55 o
[truncated: 145,502 more chars]
